# Supplementary material for: The Identification of a Tumor Infiltration CD8+ T-Cell Gene Signature That Can Potentially Improve the Prognosis and Prediction of Immunization Responses in Papillary Renal Cell Carcinoma
Source: Front Oncol. 2021 Nov 10;11:757641. doi: 10.3389/fonc.2021.757641 (PMC8631402; doi:10.3389/fonc.2021.757641)
Supplement: Supplementary Table 1 — Supporting data for Figure 1A . [file Table_1.xlsx]

## Sheet: Sheet 1 - outcome_table
outcome_table
cancer	infiltrates	z_score
KIRC (n=533)	T cell CD8+ effector memory_XCELL	0.508172834291588
KIRC (n=533)	T cell CD8+_CIBERSORT	-0.683410686820064
KIRC (n=533)	T cell CD8+_CIBERSORT-ABS	-0.425297988542026
KIRC (n=533)	T cell CD8+_QUANTISEQ	0.0818018773137374
KIRC (n=533)	T cell CD8+_TIMER	-0.50487962557122
KIRP (n=290)	T cell CD8+ effector memory_XCELL	3.31735636570009
KIRP (n=290)	T cell CD8+_CIBERSORT	2.6460714390645
KIRP (n=290)	T cell CD8+_CIBERSORT-ABS	3.78760358743775
KIRP (n=290)	T cell CD8+_QUANTISEQ	3.54630142712796
KIRP (n=290)	T cell CD8+_TIMER	3.98846425131692
