# Supplementary material for: The Identification of a Tumor Infiltration CD8+ T-Cell Gene Signature That Can Potentially Improve the Prognosis and Prediction of Immunization Responses in Papillary Renal Cell Carcinoma
Source: Front Oncol. 2021 Nov 10;11:757641. doi: 10.3389/fonc.2021.757641 (PMC8631402; doi:10.3389/fonc.2021.757641)
Supplement: Supplementary Data Sheet 1 — Supporting data for Figure 2F . [file DataSheet_1.csv]

	p_val	avg_log2FC	pct.1	pct.2	p_val_adj
SAA1	5.99239698165901e-77	-2.24697626245104	0	0.666	2.01907823900019e-72
AC090498.1	6.95267074929323e-76	-1.90987122411006	0.396	0.886	2.34263288226686e-71
HLA-DRA	4.70306809478384e-65	-0.887668779259429	0.294	0.874	1.58465176385647e-60
HLA-DRB1	1.28235373550534e-64	-1.71938155582113	0.188	0.816	4.32076267641169e-60
CD74	3.66817784123096e-63	-1.00469443856534	0.648	0.974	1.23595584182436e-58
HLA-DPB1	5.75918037298714e-50	-1.05703569923489	0.304	0.836	1.94049823487429e-45
NEAT1	7.23205782053918e-45	-0.969943394218325	0.608	0.94	2.43676956205247e-40
HLA-DPA1	2.2324937041241e-43	-1.0419932304514	0.249	0.773	7.52216428667573e-39
MT-ATP6	5.52805850095641e-43	-0.821682671821812	0.874	0.983	1.86262403131225e-38
RPL34	4.38522314062781e-42	0.705512780743406	0.962	0.981	1.47755708500313e-37
NNMT	4.4202741950001e-41	-1.12897347423218	0.01	0.452	1.48936718726333e-36
MT-CO1	5.59057465866188e-41	-0.361296694301682	0.983	0.995	1.88368822548953e-36
SAA2	6.01426874673804e-37	-1.35499696597171	0	0.396	2.02644771152592e-32
GZMK	3.58623185653631e-36	-1.56857086658822	0.16	0.603	1.20834496174134e-31
MT-ND2	1.38211163033259e-34	-0.71013343338009	0.911	0.991	4.65688692724263e-30
RPL21	8.75061968891541e-34	0.576956938469449	0.976	0.977	2.94843379798316e-29
CFLAR	1.77801980532418e-33	-1.13558799823237	0.218	0.656	5.9908599320593e-29
RPS6	3.64685418974239e-33	0.580859164451614	0.966	0.985	1.2287710506918e-28
MT2A	3.67027292847046e-33	-1.43099340765759	0.266	0.699	1.23666176051884e-28
MT-ND1	1.6345964069276e-32	-0.6545325229575	0.782	0.965	5.50760913350186e-28
APOE	3.75372497291502e-32	0.286123435254589	0.212	0.672	1.26478009237399e-27
RPL3	7.97949559209622e-32	0.552478019349254	0.962	0.985	2.6886112448009e-27
FKBP5	1.92775891738018e-31	-1.19667935188567	0.167	0.571	6.49539089622077e-27
ACTB	5.80120712265229e-30	0.891959473453309	0.983	0.989	1.95465872790646e-25
PFN1	1.3064598309026e-29	0.842498741730693	0.928	0.936	4.40198575424321e-25
CD27	1.4913313968212e-29	-1.30277780820494	0.198	0.586	5.02489200844934e-25
KIAA1551	2.47319419180517e-29	-1.013900644665	0.259	0.662	8.33318050986835e-25
AAK1	2.98593153550383e-29	-0.960610535546465	0.235	0.658	1.00607977157266e-24
RPS18	4.41908184965197e-29	0.53457814853396	0.969	0.986	1.48896543842174e-24
ETS1	3.59019369036267e-28	-1.02698545480758	0.229	0.632	1.2096798620308e-23
RPL32	3.93261524004667e-28	0.513307157622239	0.956	0.982	1.32505537898132e-23
TXNIP	6.30106733886116e-28	-0.880465647040785	0.833	0.966	2.12308162915588e-23
MT-CYB	7.09919284045446e-28	-0.651673705467337	0.802	0.969	2.39200203566273e-23
GABPB1-AS1	8.27162910378681e-28	-1.04856699724853	0.123	0.507	2.78704271022993e-23
DDX5	1.71574985681398e-27	-0.671883648821226	0.812	0.976	5.78104756754901e-23
CCL4	1.81919489396873e-27	-1.45952037236213	0.263	0.666	6.12959527573824e-23
RPL7	5.61502520481589e-27	0.57237013319513	0.925	0.968	1.89192659251066e-22
PRDM1	5.72532010217004e-27	-1.09302379596864	0.119	0.491	1.92908935522517e-22
NBEAL1	3.31362822594628e-25	-0.957716573361282	0.41	0.748	1.11649389445034e-20
HNRNPA1L2	3.84565935259471e-25	-0.941700907211134	0.061	0.385	1.29575646226326e-20
MT-CO3	4.05591491099768e-25	-0.443175354511556	0.949	0.99	1.36659997011156e-20
HBB	5.03946129703806e-25	-1.26759522739956	0.109	0.44	1.697996089424e-20
CRIP1	8.54779763808033e-25	-1.01766104564977	0.283	0.649	2.88009493617478e-20
NDUFA4L2	2.51311831011168e-24	-1.36798756533581	0.003	0.288	8.46770083409029e-20
CD52	3.05741736364968e-24	1.14959871055055	0.785	0.758	1.03016620650812e-19
RNF213	3.53089343669436e-24	-0.928998304505592	0.311	0.669	1.1896992345598e-19
RPL13	5.9220980017561e-24	0.42823653557634	0.98	0.989	1.9953917007117e-19
MT1E	1.37416339228279e-23	-1.14849585294372	0.024	0.316	4.63010613395764e-19
FOS	5.54680480916761e-23	-0.851837853024746	0.195	0.54	1.86894041240094e-18
RPS13	5.65592939233457e-23	0.559501536753183	0.962	0.953	1.90570884945321e-18
HBA2	7.83623714678881e-23	-1.02260558457671	0.034	0.325	2.64034174423902e-18
TMSB4X	9.16261282876644e-23	0.447949841848825	1	0.999	3.08725076652456e-18
RPL10	1.05136491880311e-22	0.396154358744286	0.969	0.993	3.5424689574152e-18
ANXA1	1.74749655726066e-22	0.773113250142069	0.645	0.403	5.88801490003406e-18
SMDT1	2.3356628071105e-22	1.07500365745715	0.474	0.25	7.86978226227813e-18
AKAP13	3.46279343861051e-22	-0.846680169632823	0.307	0.662	1.16675362120542e-17
LINC01116	7.22925521865391e-22	-0.875811958052257	0.007	0.268	2.43582525337325e-17
CRYAB	1.03680216263228e-21	-0.684519515598822	0.068	0.377	3.4934012067732e-17
ITM2A	1.88281241436571e-21	-1.06985363951335	0.307	0.632	6.34394814896382e-17
CCL4L2	3.52460999393989e-21	-1.78298839224021	0.055	0.341	1.18758209135811e-16
ITGB1	4.32467214396167e-21	-1.02771045876142	0.235	0.566	1.45715503218645e-16
RPS14	4.76649850160914e-21	0.404782968595497	0.942	0.982	1.60602400513218e-16
LYST	7.3546251157868e-21	-0.989859541175379	0.133	0.447	2.4780673865132e-16
TNFRSF9	9.83333508137714e-21	-1.17306496064122	0.014	0.267	3.31324392231921e-16
CCL3L3	1.25190641878029e-20	-1.14703480122061	0.014	0.271	4.21817348743832e-16
ZBTB38	1.40207732141906e-20	-0.843359605648458	0.119	0.435	4.7241593267894e-16
CAPG	3.93520601814636e-20	1.17419053482382	0.505	0.292	1.32592831575424e-15
TSPYL2	4.17075208842961e-20	-1.12049390380492	0.113	0.405	1.40529320867547e-15
HERPUD1	4.37051572450972e-20	-0.719855151312067	0.3	0.625	1.47260156821631e-15
RNF19A	4.55989607890016e-20	-0.79818544678214	0.113	0.428	1.53641138482462e-15
S100A6	8.42286432311546e-20	0.736673162898621	0.887	0.883	2.83799990503052e-15
SMAP2	8.80222731913916e-20	-0.79141351806586	0.126	0.444	2.96582247291075e-15
SLFN5	1.23785269330656e-19	-0.741801444088366	0.195	0.529	4.17082086482711e-15
FOSB	1.97424458141517e-19	-1.21107839194002	0.133	0.418	6.65201969262029e-15
FXYD5	2.31180057134689e-19	0.854342362720351	0.727	0.625	7.78938084509621e-15
ZNF90	4.57335370999804e-19	-0.860903800291532	0.113	0.396	1.54094579904674e-14
RPL35	4.57694610166696e-19	0.467574035210627	0.949	0.971	1.54215621949567e-14
DUSP2	5.42537516683991e-19	-0.839479687188315	0.188	0.518	1.82802590871504e-14
MALAT1	6.21075469068531e-19	-0.282456759952682	0.997	0.998	2.09265168547951e-14
RPS27A	9.93704298164563e-19	0.364320712085564	0.966	0.978	3.34818726223568e-14
DUSP4	1.40838658181551e-18	-1.0967442725612	0.038	0.287	4.74541774876917e-14
RPS4X	2.47490072954996e-18	0.426710365338275	0.928	0.969	8.33893051814564e-14
RPL18A	4.68287627796607e-18	0.389056804188591	0.966	0.981	1.57784833309789e-13
TTN	6.02811251000256e-18	-1.02040914246404	0.027	0.263	2.03111222912026e-13
NABP1	6.16779051649987e-18	-0.762868717348781	0.167	0.462	2.07817533662947e-13
ADIRF	6.27145901413836e-18	-1.03533585008387	0.024	0.258	2.11310540022378e-13
JUN	8.25819382198068e-18	-0.749935024685471	0.369	0.684	2.78251582637817e-13
HLA-E	8.75148511630768e-18	-0.464978980106321	0.846	0.97	2.94872539508871e-13
IFITM1	9.23640735131316e-18	-0.964500326818039	0.177	0.462	3.11211509295146e-13
RPL31	1.01417159752885e-17	0.39233718077811	0.945	0.97	3.41714978071372e-13
RPS2	1.03735347567737e-17	0.420843603383735	0.969	0.988	3.49525880094732e-13
TXK	1.71535849178684e-17	-0.893300949371061	0.068	0.329	5.77972890222658e-13
MSI2	2.06710323256998e-17	-0.890286839849373	0.109	0.378	6.96489763182128e-13
PIK3IP1	2.55102082158587e-17	-0.568003481432017	0.3	0.634	8.59540955625145e-13
NKG7	3.00762233169881e-17	-0.45651998653675	0.341	0.689	1.0133882684426e-12
IGFBP7	3.11547089739327e-17	-2.24910751001133	0.048	0.292	1.04972676416769e-12
DNAJB4	5.49483111158508e-17	-1.01890986796434	0.092	0.354	1.85142839473748e-12
PIP4K2A	6.28882760520991e-17	-0.664278054320004	0.133	0.42	2.11895757329943e-12
GPATCH8	6.71105294674062e-17	-0.763409065954049	0.106	0.374	2.26122217987478e-12
SP100	6.9216136496981e-17	-0.667792404622791	0.294	0.596	2.33216850312928e-12
DOCK8	7.62817197808132e-17	-0.692364842115812	0.205	0.508	2.57023626629472e-12
SRRM2	1.12267735995642e-16	-0.624374479464945	0.201	0.51	3.78274909663716e-12
SERPINA1	1.48325622787418e-16	-0.719579902623491	0.099	0.372	4.99768353419926e-12
TRA2B	1.93035659900422e-16	-0.726749361068057	0.188	0.469	6.50414352468481e-12
POLR2J3	2.60598788180048e-16	-0.605953811472704	0.369	0.694	8.78061556893853e-12
HLA-DQA1	2.68629636284072e-16	-0.678032315083013	0.099	0.371	9.05120696495554e-12
LYZ	2.87917953007579e-16	-0.421152759789801	0.089	0.352	9.70110750863736e-12
IKZF3	4.85460887963482e-16	-0.733763612413977	0.13	0.405	1.63571191590416e-11
TGFBI	6.14181048786716e-16	-0.694757120296019	0.038	0.265	2.06942162578196e-11
RPS15	6.98467131892658e-16	0.341158883474018	0.962	0.98	2.35341515419912e-11
GOLGA8A	8.33341864167397e-16	-0.729573037128579	0.058	0.291	2.80786207712563e-11
ARHGDIB	1.02697517811918e-15	0.555762644079256	0.853	0.867	3.46029016515476e-11
HLA-DQB1	1.14352000310878e-15	-0.685092413550963	0.133	0.407	3.85297629847471e-11
C1QB	1.52345695258101e-15	-0.262668910969862	0.068	0.317	5.13313585602644e-11
RP11-796E2.4	2.37405571675663e-15	-0.73171846571483	0.096	0.345	7.99914333203979e-11
SLA	4.37051841578118e-15	-0.620448981873295	0.334	0.623	1.47260247501331e-10
RPS11	5.4187537935852e-15	-0.409823381008545	0.86	0.953	1.8257949032106e-10
ARID4B	6.4819266481775e-15	-0.482570000736305	0.235	0.53	2.18402036483693e-10
ARID5B	6.50659176560282e-15	-0.810422155140235	0.099	0.339	2.19233102950222e-10
STAT3	7.62321178399182e-15	-0.660116563469697	0.167	0.44	2.5685649784982e-10
HLA-DMA	7.62921637993162e-15	-0.54476770186288	0.109	0.37	2.57058816705416e-10
BTG1	7.90821743890976e-15	-0.423618189148347	0.922	0.986	2.66459478386625e-10
MYL12A	1.38235272246636e-14	0.592535933968096	0.877	0.873	4.65769926307815e-10
EMP3	1.8827872140115e-14	0.935909565838997	0.584	0.449	6.34386323889035e-10
IL6ST	2.53937940282767e-14	-0.734281347238035	0.055	0.266	8.55618495988754e-10
CBLB	2.69990057379133e-14	-0.439065117432103	0.109	0.356	9.09704499333251e-10
LINC00649	3.98815913971478e-14	-0.574032690717849	0.044	0.255	1.3437703405355e-09
EOMES	4.82797746020259e-14	-0.758883234530775	0.065	0.281	1.62673872544066e-09
SMG1	4.89662543714439e-14	-0.660275950502364	0.106	0.345	1.64986897479143e-09
UCP2	6.62681157098464e-14	-0.617604534133487	0.29	0.574	2.23283789072757e-09
C3	7.23734867488483e-14	-0.326733281636443	0.078	0.314	2.43855226251570e-09
RPL36	7.3882973733836e-14	0.370790116429501	0.956	0.973	2.48941291698787e-09
DIP2A	7.95759607779422e-14	-0.639162465289194	0.061	0.273	2.68123242245198e-09
TBC1D4	8.51611920262123e-14	-0.805918156830192	0.058	0.268	2.8694212041312e-09
CELF2	9.67741915203318e-14	-0.585447935445107	0.382	0.667	3.26070960908606e-09
RPS3A	1.01700191722607e-13	0.297994646051882	0.956	0.98	3.42668625990153e-09
MYH9	1.01849863584265e-13	-0.602695250764682	0.218	0.499	3.43172930360824e-09
RPL12	2.13279138809812e-13	0.396616711726842	0.939	0.961	7.18622730305779e-09
CD8A	2.77264919042694e-13	-0.872354325185972	0.195	0.434	9.34216418222455e-09
BIRC3	2.98352227547304e-13	-0.855184098010159	0.201	0.446	1.00526799549789e-08
PSMD5-AS1	3.1041142545034e-13	-0.599395487928532	0.13	0.364	1.04590025691238e-08
PMAIP1	4.86775992220011e-13	-0.905819811237422	0.068	0.272	1.6401430281861e-08
SYNE2	5.18823592142842e-13	-0.58357369326431	0.304	0.586	1.74812421136609e-08
NPIPB5	5.22912127273068e-13	-0.591795390460912	0.051	0.253	1.76190012163387e-08
FYB	5.56169240209353e-13	-0.538148425859195	0.389	0.69	1.8739566379614e-08
ARGLU1	6.59193755606606e-13	-0.434865117281453	0.427	0.721	2.2210874401409e-08
PRRC2C	6.78344900963169e-13	-0.565437995630019	0.334	0.613	2.2856153093053e-08
IFI16	6.84903339173691e-13	-0.494179879419824	0.464	0.732	2.30771331101183e-08
ANKRD36C	7.39884556369665e-13	-0.543118099891997	0.123	0.361	2.49296702423195e-08
HLA-B	7.71775672296941e-13	0.405074759859327	0.98	0.995	2.60042095023731e-08
TAP1	8.42580466977314e-13	-0.478598407082963	0.123	0.361	2.83899062543336e-08
RPL11	9.127827576822e-13	0.303260467447399	0.956	0.984	3.0755302237344e-08
DNAJB1	1.04262510562321e-12	-1.096569940372	0.352	0.583	3.51302103088684e-08
CCND3	1.50531609947983e-12	-0.545157399836004	0.242	0.524	5.07201206558733e-08
HSPA6	1.60568200840835e-12	-0.645563028648881	0.143	0.387	5.4101849591311e-08
CD8B	1.67418132526144e-12	-0.732126446242842	0.15	0.375	5.64098655733588e-08
NUFIP2	1.77845264258818e-12	-0.572688590476229	0.068	0.268	5.99231833393663e-08
TNRC6B	2.45206194243606e-12	-0.513766416316304	0.184	0.428	8.26197750884405e-08
TIGIT	2.45370858902255e-12	-0.647407046338898	0.096	0.318	8.26752571985257e-08
RPL8	2.8142356387198e-12	0.350260697972545	0.935	0.968	9.48228556110249e-08
DDX3X	3.22419176437411e-12	-0.644789821991114	0.164	0.391	1.08635917308821e-07
UTRN	3.60398658567513e-12	-0.556140974740974	0.126	0.349	1.21432724017738e-07
SLC38A1	4.05130408020972e-12	-0.488377990917741	0.164	0.409	1.36504639678586e-07
ZC3H7A	4.24817878632613e-12	-0.502718444290682	0.085	0.295	1.43138136026473e-07
S100A4	4.81951042200995e-12	0.540937155357441	0.884	0.885	1.62388584159203e-07
PSMB9	5.28835430027017e-12	-0.47463175512745	0.369	0.646	1.78185809793303e-07
ISG20	5.70617291160766e-12	-0.554062754846278	0.239	0.505	1.92263790083708e-07
EIF5A	5.81153536771296e-12	-0.365836123135433	0.096	0.313	1.9581387267972e-07
ATF7IP	5.84191386022031e-12	-0.487710318963557	0.13	0.355	1.96837445606263e-07
VPS13C	6.21800524714135e-12	-0.572407160584148	0.157	0.383	2.09509468797181e-07
MAP4	6.36576977201014e-12	-0.517830695481808	0.085	0.291	2.14488246698109e-07
SOD2	6.37369941990887e-12	-0.521733940092121	0.13	0.355	2.1475542825441e-07
PYHIN1	6.48928909540618e-12	-0.404861931949432	0.229	0.5	2.18650106780616e-07
GBP2	6.90215247798439e-12	-0.54374947228732	0.157	0.4	2.32561125593206e-07
TOX	7.82762866576167e-12	-0.577562610776018	0.075	0.273	2.63744120264174e-07
CKLF	8.1655870791248e-12	0.767511110345658	0.57	0.45	2.75131291044031e-07
NAP1L4	8.39154175339571e-12	-0.565117860253562	0.212	0.447	2.82744607838915e-07
IQGAP1	9.21223707605285e-12	-0.513903609813519	0.256	0.514	3.10397116040525e-07
NFKBIA	9.93001437755628e-12	-0.683739678460087	0.328	0.593	3.34581904437381e-07
CD3G	1.07260751565881e-11	-0.543139818329409	0.362	0.625	3.61404376326078e-07
RPL17	1.09786681073272e-11	-0.405114016979366	0.812	0.917	3.69915243208283e-07
DNAJA1	1.98336857060471e-11	-1.18088653098363	0.242	0.455	6.68276206179551e-07
RCSD1	2.76376332862646e-11	-0.513881464360883	0.212	0.458	9.31222415947399e-07
RHOB	3.04865686732656e-11	-0.566829454235188	0.119	0.336	1.02721444487701e-06
RBM25	3.17619708561824e-11	-0.446375801776046	0.314	0.579	1.07018784602821e-06
TGFBR2	3.24436262555708e-11	-0.540497200107088	0.082	0.276	1.0931555430552e-06
FNBP1	3.39215227442258e-11	-0.395490692281554	0.307	0.579	1.14295178734394e-06
DUSP1	3.45614566613275e-11	-0.298252599253938	0.324	0.615	1.16451372074677e-06
PCSK7	3.69512781437307e-11	-0.554507353780858	0.324	0.575	1.24503636577486e-06
RPS9	3.91529622324655e-11	0.358575350520321	0.939	0.965	1.31921990946069e-06
PARP14	4.22759278166435e-11	-0.492374195557904	0.113	0.321	1.42444511185398e-06
STAT1	4.33670688091579e-11	-0.515808102751833	0.075	0.264	1.46121001645577e-06
ARRDC3	4.60010450985594e-11	-0.517786041159316	0.13	0.346	1.54995921355086e-06
CLEC2D	5.11408379754216e-11	-0.393084695558234	0.273	0.544	1.72313939474386e-06
HNRNPL	5.15494376991838e-11	-0.566601512399584	0.085	0.274	1.7369067538363e-06
MACF1	5.57954885103632e-11	-0.481027639865211	0.208	0.451	1.87997318986818e-06
MYCBP2	5.98236742061554e-11	-0.513196979658267	0.16	0.389	2.0156988787022e-06
FAM133B	6.50436202710567e-11	-0.461471037603043	0.16	0.387	2.19157974141299e-06
ERICH1	7.36329882302283e-11	-0.482710174662069	0.126	0.337	2.48098990542931e-06
AHNAK	8.1621321629386e-11	-0.39883470362839	0.212	0.442	2.75014881098053e-06
BPTF	9.99988707697969e-11	-0.453447121894458	0.092	0.288	3.36936195171754e-06
IPCEF1	1.23229731952137e-10	-0.419930734487592	0.075	0.264	4.15210258839531e-06
AKNA	1.45387738716207e-10	-0.425223252183134	0.201	0.433	4.89869446830389e-06
ATRX	1.59704875628141e-10	-0.457358440546403	0.362	0.606	5.38109607941457e-06
APOBEC3G	1.74449684557692e-10	-0.455385652413942	0.283	0.529	5.87790767148689e-06
CREBRF	1.79135201982142e-10	-0.597960178939493	0.078	0.26	6.03578149558629e-06
SNRNP200	1.8353067175194e-10	-0.48127281867606	0.092	0.282	6.18388245400986e-06
MCL1	2.56658109276817e-10	-0.571034423846269	0.324	0.563	8.64783833397307e-06
SH3BGRL3	2.67259739618871e-10	0.500267245024944	0.85	0.863	9.00504966671822e-06
TMEM2	2.77601837238567e-10	-0.590326264443579	0.099	0.292	9.35351630391627e-06
EPC1	2.78497710990619e-10	-0.449052021382902	0.205	0.436	9.38370187411791e-06
RPLP1	3.12366869420077e-10	0.413718411258317	0.976	0.993	1.05248892982401e-05
FAM129A	3.16130099786334e-10	-0.506573133555434	0.116	0.309	1.06516875822007e-05
EMB	3.3507188526382e-10	-0.286066173508431	0.266	0.514	1.12899121020792e-05
ZFP36L2	3.4959412162319e-10	-0.424168447389431	0.672	0.86	1.17792243339718e-05
LBH	4.51788286680962e-10	-0.483970539579876	0.201	0.426	1.52225545314283e-05
RPL35A	4.53055430970447e-10	0.299133967592677	0.949	0.974	1.52652496911182e-05
DDX24	4.73987181355115e-10	-0.375872669202692	0.392	0.662	1.59705240885792e-05
CD84	4.84051937257393e-10	-0.538580668570054	0.137	0.335	1.63096459739506e-05
HSPA1A	4.98097599432198e-10	-0.513726496870734	0.389	0.653	1.67829005152685e-05
AFF4	5.05228503444382e-10	-0.486874762187067	0.082	0.256	1.7023169195055e-05
GLG1	5.0798396413206e-10	-0.474020562952476	0.075	0.25	1.71160116874656e-05
CCL5	6.85789702107339e-10	-0.317320939742824	0.556	0.79	2.31069982228047e-05
PNISR	6.88377569237268e-10	-0.486050779708641	0.512	0.748	2.31941938178805e-05
AIM1	6.91425858667362e-10	-0.468555119767066	0.096	0.281	2.32969028819381e-05
DDB2	7.04422029883477e-10	-0.480072172678849	0.096	0.279	2.37347958748939e-05
NR4A1	7.11595704910006e-10	-0.492844065219705	0.082	0.259	2.39765056812377e-05
SH3KBP1	7.71144900320613e-10	-0.448675744807521	0.256	0.505	2.59829562714028e-05
RUNX3	8.20611185700934e-10	-0.578135846086879	0.16	0.366	2.76496732910073e-05
TRIM56	8.50597185136069e-10	-0.466927146555306	0.13	0.326	2.86600215559747e-05
ADGRE5	8.88419165575742e-10	-0.363116941946231	0.208	0.437	2.9934395364909e-05
TSC22D3	9.00737787547676e-10	-0.406990418388718	0.597	0.823	3.03494590136314e-05
TSPAN14	9.07420430304888e-10	-0.384444090540366	0.085	0.266	3.05746239786929e-05
BBX	9.39251940722412e-10	-0.364946674347603	0.164	0.373	3.16471548907009e-05
FYN	9.49952639116462e-10	-0.289697019516136	0.174	0.397	3.20077042223901e-05
RBPJ	1.08434028221094e-09	-0.577424799751655	0.208	0.421	3.65357614688156e-05
TRIM22	1.22259577357807e-09	-0.399064888560036	0.218	0.453	4.11941419949394e-05
CD9	1.29651101114895e-09	1.62064504877387	0.294	0.172	4.36846420096528e-05
GBP5	1.44797173756254e-09	-0.529805859886902	0.085	0.261	4.87879597254323e-05
HSPD1	1.62444374473823e-09	-0.775512128162003	0.29	0.495	5.47340075352101e-05
OSTF1	1.68439783525674e-09	0.687761850311116	0.447	0.323	5.67541006611405e-05
UGP2	1.70452193995962e-09	-0.510577846593225	0.314	0.535	5.74321622449994e-05
RPS19	1.89956404125664e-09	0.360031495975067	0.98	0.99	6.40039108061011e-05
RPS5	2.085301640436e-09	0.335516394853741	0.925	0.953	7.02621534728506e-05
CMC1	2.11277567532514e-09	-0.60223154705763	0.283	0.491	7.11878636044051e-05
WIPF1	2.17776403307457e-09	-0.32032301783834	0.314	0.557	7.33775813304146e-05
IFRD1	2.35039864341383e-09	-0.615241812382149	0.096	0.264	7.91943318911854e-05
GOLGB1	2.55259944478197e-09	-0.506045588561664	0.126	0.31	8.60072856924836e-05
ROCK1	2.74940866478647e-09	-0.417862263791118	0.215	0.438	9.26385755513154e-05
ITGA4	2.79197515934518e-09	-0.507557824233887	0.249	0.475	9.40728110189764e-05
PARP8	2.79590199194024e-09	-0.42488984419234	0.215	0.436	9.42051217164344e-05
SNHG25	2.82993107152089e-09	-0.433704543089275	0.133	0.323	9.53516975238248e-05
C6orf62	3.11164757499901e-09	-0.317485936191957	0.092	0.269	0.000104843853392017
TGOLN2	3.33664744460754e-09	-0.362249151424261	0.184	0.39	0.000112424998998606
LINC00969	3.35214014595364e-09	-0.512566428712587	0.092	0.261	0.000112947010077762
SON	3.46800920182451e-09	-0.389484953836475	0.498	0.746	0.000116851102046275
UBC	3.56799852135591e-09	-0.262538202090855	0.765	0.908	0.000120220142178566
WNK1	4.1421234808754e-09	-0.46684055206412	0.164	0.361	0.000139564708564616
CFL1	4.50945175456586e-09	0.390028089766207	0.922	0.933	0.000151941467418342
SLC4A7	4.62702279216337e-09	-0.447374759651723	0.126	0.31	0.000155902905959153
BTF3	4.66992427074578e-09	0.443690563169716	0.819	0.836	0.000157348428378508
TRBC2	4.93560237782043e-09	-0.412280197043941	0.509	0.742	0.000166300186518281
BCLAF1	5.00154175053132e-09	-0.353882964406131	0.222	0.444	0.000168521947742402
RASGRP1	5.67468418201538e-09	-0.353860298476515	0.096	0.267	0.000191202808828826
ILF3-AS1	5.73915168662052e-09	-0.393259907101544	0.089	0.26	0.000193374976928992
SKAP1	6.12210784109744e-09	-0.413524166736835	0.215	0.426	0.000206278301597937
HLA-F	6.39705736406548e-09	-0.319655977907111	0.392	0.662	0.000215542450824822
CLK1	7.14681686901886e-09	-0.333992416644713	0.29	0.528	0.000240804847584721
ODF2L	7.27596388231052e-09	-0.407135439409715	0.171	0.372	0.000245156327050571
FOXN3	7.75182527871386e-09	-0.422159418794404	0.119	0.298	0.000261190000940985
HSP90B1	8.02107986568321e-09	-0.415780305436498	0.307	0.542	0.00027026226499433
BRD2	9.30772032302175e-09	-0.451724467620096	0.14	0.325	0.000313614328563895
NMT1	9.50024844229333e-09	-0.437701184962144	0.102	0.27	0.000320101371014632
SLC38A2	9.8977304113774e-09	-0.324245620489541	0.113	0.287	0.00033349412848095
FAM3C	1.11026649184339e-08	-0.611555083139901	0.092	0.25	0.000374093191761713
YWHAZ	1.13469130484615e-08	-0.384030701312868	0.392	0.632	0.000382322888254863
PRKCH	1.45995535792232e-08	-0.440083786155193	0.212	0.414	0.000491917358298346
UQCRB	1.46662325238058e-08	0.352651362615984	0.812	0.849	0.000494164038657114
PRNP	1.52345395308664e-08	0.570806157114884	0.287	0.16	0.000513312574953013
TNFAIP3	1.52733089571067e-08	-0.474720837096442	0.164	0.349	0.000514618872000752
NCL	1.56412807952105e-08	-0.454863821386746	0.406	0.626	0.000527017315113824
RPS25	1.60814745957639e-08	0.274773367372952	0.956	0.971	0.000541849205029669
FUS	1.62132697619732e-08	-0.451825926556994	0.44	0.644	0.000546289911359926
LINC00152	1.7134015053449e-08	-0.278500008716906	0.27	0.492	0.000577313503210911
MS4A6A	1.88081819568296e-08	-0.322489836253437	0.099	0.267	0.000633722882853418
CHST11	1.91314908283255e-08	-0.396530182592237	0.092	0.254	0.0006446164519696
ALOX5AP	2.06195757872192e-08	0.714486105761045	0.556	0.48	0.000694755986574563
PPP1R10	2.06988674481753e-08	-0.404958895628347	0.123	0.301	0.000697427639798819
EPS15	2.08987677513516e-08	-0.397311436040907	0.133	0.315	0.000704163080614042
SYTL3	2.11111488202703e-08	-0.49113833927323	0.212	0.416	0.000711319048350186
CYBA	2.27242015657669e-08	0.461370460027112	0.85	0.863	0.000765669247556951
CST3	2.27604809708844e-08	0.289821951485068	0.283	0.541	0.00076689164583298
CHURC1	2.29341490062906e-08	-0.356672221519139	0.242	0.442	0.000772743216617956
SIRPG	2.46958588188922e-08	-0.405305001343954	0.099	0.26	0.000832102267043753
PDE4DIP	2.49390767175483e-08	-0.355344838506962	0.092	0.257	0.000840297250921071
ATXN1	2.7089336213181e-08	-0.369618342440907	0.109	0.273	0.000912748094366922
SYNE1	2.76424638745507e-08	-0.392657736774058	0.113	0.283	0.00093138517778911
BATF	2.93366163129316e-08	-0.561866744944078	0.109	0.268	0.000988467950047918
XPO1	3.1491080414563e-08	-0.297198842005671	0.109	0.276	0.00106106046348829
PPDPF	3.32221993798309e-08	0.530375140631893	0.771	0.786	0.00111938878590402
CDK12	3.46264919689876e-08	-0.27948739976551	0.092	0.254	0.00116670502040307
IKZF1	3.50004972482167e-08	-0.398806679534459	0.28	0.5	0.00117930675428141
NCOR1	4.02323419447925e-08	-0.302307305910194	0.283	0.532	0.00135558852948784
PTMA	4.16805008964022e-08	0.315633746062916	0.966	0.989	0.00140438279720337
IFITM3	4.18681780150056e-08	-0.655258260250848	0.13	0.306	0.0014107063900376
GALM	4.1946329565552e-08	-0.399195327438103	0.099	0.262	0.00141333962838171
WHSC1L1	5.04879216653127e-08	-0.299669943052161	0.154	0.336	0.00170114003259105
S100A10	5.77545370140909e-08	0.496893014002255	0.717	0.687	0.00194598137015278
HSPH1	6.06818271135845e-08	-0.720687308288772	0.212	0.382	0.00204461348276512
MYL12B	6.42960065815722e-08	0.468096088377087	0.775	0.778	0.00216638964575949
MYLIP	6.4830453815155e-08	-0.523604169282385	0.174	0.347	0.00218439731084783
GOLGA4	6.99358851891742e-08	-0.352944146572467	0.154	0.336	0.00235641971556404
CH17-189H20.1	7.23481295248711e-08	-0.313207676519645	0.263	0.477	0.00243769787621101
RPS21	7.72962857406422e-08	-0.269320862319335	0.877	0.957	0.0026044210517452
GOLGA8B	8.71903108855227e-08	-0.358364920630849	0.119	0.286	0.0029377903349768
YTHDC1	8.85302073787954e-08	-0.369411563872321	0.14	0.316	0.00298293680742113
ASH1L	1.06422468975003e-07	-0.373177333388134	0.16	0.347	0.00358579866964375
CYTIP	1.07422707498217e-07	-0.414003152053193	0.427	0.644	0.00361950070644491
OAZ1	1.15073284325852e-07	0.465856385904003	0.853	0.877	0.00387727924207526
ZC3HAV1	1.16453691494482e-07	-0.334340423878281	0.133	0.3	0.00392379068121506
ZNF638	1.17416561149577e-07	-0.348162980311571	0.184	0.367	0.00395623361137384
BTN3A1	1.30111462502853e-07	-0.45336015148858	0.099	0.25	0.00438397561757114
NUCKS1	1.57214411215751e-07	-0.37806109264833	0.311	0.519	0.00529718237150351
RPL39	1.64029666564227e-07	0.269118163332048	0.969	0.977	0.00552681558521507
TUBA4A	1.77013632079902e-07	-0.412732142311111	0.188	0.372	0.0059642973193002
HAVCR2	1.81607132243012e-07	-0.498226093751941	0.143	0.299	0.00611907071379606
GPX4	1.94116985821465e-07	0.573541227226627	0.57	0.513	0.00654057772026843
RASA2	2.25386024469915e-07	-0.312601593696853	0.119	0.279	0.00759415670848931
PRPF38B	2.25882262000923e-07	-0.303217027123927	0.42	0.64	0.00761087693585911
HSPE1	2.3665512528257e-07	-0.581448804807367	0.437	0.612	0.0079738577912709
RFC1	2.53355504413794e-07	-0.396435349487021	0.113	0.264	0.00853656036571837
CXCR4	2.60351393599007e-07	-0.294730244077213	0.72	0.937	0.00877227985592495
NDFIP1	2.74965247419973e-07	-0.349475762659334	0.225	0.418	0.00926467904656855
AKAP9	2.7864519546728e-07	-0.354823791940023	0.283	0.488	0.00938867121607452
JAK1	2.90845158409216e-07	-0.286684149319666	0.358	0.576	0.00979973676744011
KDM5A	3.04368955997698e-07	-0.284475571437313	0.157	0.329	0.0102554076033864
TLN1	3.06536051160805e-07	-0.323187474434374	0.205	0.397	0.0103284257078122
HIST1H4C	3.16289302990173e-07	-0.409520128621177	0.147	0.307	0.0106570517749509
CCDC88C	3.38149850818003e-07	-0.310386685851312	0.137	0.305	0.0113936210734618
NKTR	3.56187166574235e-07	-0.347713362622302	0.389	0.595	0.0120013703905523
OPTN	3.90790166766991e-07	-0.303684388731858	0.212	0.4	0.013167283879047
HNRNPUL1	4.06695336817711e-07	-0.343409118608124	0.123	0.281	0.013703192678736
TCF25	4.35651712259067e-07	-0.325888498810293	0.324	0.528	0.014678848792857
WASF2	4.62457913735215e-07	-0.398596768975247	0.177	0.341	0.0155820569453943
EIF3A	4.69095151171115e-07	-0.353596329080856	0.249	0.444	0.0158056920235595
RPL36AL	4.83811578483318e-07	0.405943197749107	0.823	0.854	0.0163015473254169
ERAP2	5.36733272210696e-07	-0.285338943809317	0.119	0.273	0.0180846908738672
PNRC1	5.6754099078436e-07	-0.33421055693131	0.505	0.708	0.0191227261434882
GNB2L1	5.78102531932687e-07	0.261222366470335	0.901	0.958	0.01947858671094
BIRC6	5.91369257309242e-07	-0.347033103332138	0.109	0.26	0.0199255957557776
ATP6V1G1	5.96456234861959e-07	0.56312110741272	0.584	0.55	0.0200969963774389
LTB	6.14417711920184e-07	1.36698032451037	0.556	0.556	0.0207021903854387
USP34	6.81946409484761e-07	-0.329726385751414	0.119	0.271	0.0229775023211796
ANKRD11	6.85531097728454e-07	-0.262354618268513	0.102	0.251	0.0230982848068625
REL	7.42821513572484e-07	-0.446024759580342	0.184	0.352	0.0250286280783113
CARD16	7.54480967728104e-07	-0.423989871673023	0.294	0.48	0.0254214817266307
VCP	7.64416195091032e-07	-0.399436213685782	0.167	0.329	0.0257562392773972
TMEM165	8.85050441245167e-07	-0.252416278822903	0.157	0.325	0.0298208895673146
CYTH4	9.01743697425451e-07	-0.340167364722257	0.123	0.272	0.0303833521410531
RAC2	9.60715493189167e-07	0.578950789173942	0.642	0.632	0.0323703478275158
HMGB2	1.01340110696267e-06	-0.265730751197697	0.433	0.663	0.0341455368980001
TMEM50A	1.03818235396689e-06	0.538045686962465	0.437	0.353	0.0349805162345605
ANXA6	1.12396977418218e-06	-0.354366733654406	0.304	0.497	0.0378710375712943
CD46	1.13290714278131e-06	-0.359662220561404	0.171	0.338	0.0381721732688735
RNF115	1.35746211226134e-06	-0.331263836653701	0.116	0.258	0.0457383284105337
RPS8	1.37599017641647e-06	0.258355063824244	0.939	0.98	0.0463626130041764
IRF3	1.47750416022057e-06	-0.320674043188638	0.177	0.338	0.0497830251744718
DRAP1	1.49942339068172e-06	0.611220963822834	0.536	0.486	0.05052157172563
IDS	1.51334021260394e-06	-0.285412789160595	0.256	0.44	0.0509904851234771
CSTB	1.57534947052071e-06	0.62895910848089	0.522	0.466	0.0530798250597247
SLTM	1.60308881986742e-06	-0.29324946368861	0.222	0.402	0.0540144746966129
TPR	1.72957851733416e-06	-0.397712304334596	0.259	0.437	0.0582764185630571
SMC4	1.73714925757589e-06	-0.353510768176714	0.13	0.277	0.0585315070847619
DDX6	1.80701268692343e-06	-0.319374806975428	0.184	0.35	0.0608854854731982
RPL10A	1.95786384513768e-06	0.257294832705116	0.932	0.962	0.0659682643980689
ANKRD44	1.9977603281485e-06	-0.278975100155604	0.242	0.424	0.0673125364966357
CYCS	1.99921406535861e-06	-0.384717034492733	0.314	0.508	0.067361518718193
POLR3GL	2.05496048272386e-06	-0.277220291079487	0.201	0.386	0.0692398385048979
PSMA3-AS1	2.27634502225564e-06	-0.273510604866603	0.191	0.356	0.0766991691798814
KMT2A	2.28381700832073e-06	-0.297975853314556	0.116	0.257	0.0769509302783585
CTSC	2.45703440825096e-06	-0.3219383235073	0.324	0.522	0.0827873173516078
ACADVL	2.55219376534021e-06	-0.337325527664444	0.181	0.338	0.0859936167293731
ATP5L	2.56522581189833e-06	0.357057431090047	0.84	0.819	0.0864327185061023
IFITM2	3.16610810282403e-06	0.533953404981184	0.645	0.568	0.106678846416553
HNRNPLL	4.00834050164443e-06	-0.345292923299431	0.116	0.251	0.135057024862408
PRPF4B	4.15704748774717e-06	-0.33084586650289	0.212	0.369	0.140067558052153
FRG1	4.24829358738194e-06	-0.274787398787225	0.157	0.309	0.143142004133247
LUC7L3	4.4430828887567e-06	-0.326709746620112	0.29	0.478	0.149705234853768
PSMB10	4.47394753057695e-06	-0.277944424748495	0.177	0.331	0.15074518809526
ZMYM2	4.69419986891287e-06	-0.297313141236392	0.154	0.305	0.15816637038315
TMPO	4.95616683278089e-06	-0.332780981449231	0.123	0.259	0.166993085263719
CSNK1A1	5.09494276290615e-06	-0.336559480842297	0.256	0.423	0.17166900145336
SPP1	5.20913553777517e-06	1.75798328545419	0.495	0.359	0.175516612809796
TMA7	5.23144326594364e-06	0.378373318469681	0.874	0.885	0.176268249402705
DNAJC7	5.27493314862015e-06	-0.255708415645121	0.15	0.301	0.177733597509607
RICTOR	5.31948966790038e-06	-0.386323137772051	0.126	0.26	0.179234884870235
ZFAND5	5.48174221778471e-06	-0.264778824954645	0.174	0.327	0.184701822286038
KLF6	5.63588802304504e-06	-0.51446267401088	0.474	0.643	0.18989561104848
YME1L1	5.86408214351277e-06	-0.324068114401793	0.133	0.274	0.197584383743519
PTPRA	5.93839159326634e-06	-0.302952143259697	0.13	0.269	0.200088166343516
CHST12	6.13726404961111e-06	-0.257900042829542	0.225	0.397	0.206788974887597
SEPW1	6.33452590344533e-06	-0.253948693013479	0.311	0.496	0.213435515790687
PTP4A2	6.41456242319768e-06	-0.274561248890284	0.215	0.384	0.216132266287223
TUBA1A	6.48085719317838e-06	-0.26015844991482	0.177	0.33	0.218366002266952
COX4I1	6.59196833252599e-06	0.365837689558401	0.819	0.846	0.222109780996131
BAZ1B	6.84496242435599e-06	-0.303745587869126	0.137	0.28	0.230634163926251
JUNB	7.44265450233796e-06	-0.55274381844463	0.372	0.533	0.250772800801775
GRAP2	7.65880469668958e-06	0.542590939652188	0.253	0.158	0.258055765450259
TNFRSF14	8.76507400645735e-06	-0.271928169575122	0.154	0.304	0.295330403573574
CD63	9.57174493982445e-06	0.697246027477732	0.577	0.552	0.322510374002445
DDX21	1.05149106294751e-05	-0.318954126462686	0.143	0.28	0.354289398749534
RPLP0	1.0919925454546e-05	0.453046494589411	0.904	0.938	0.367935968265473
CHD2	1.1307810902278e-05	-0.300196204357721	0.174	0.317	0.381005380541354
PARK7	1.15821814268466e-05	-0.296429909529435	0.471	0.644	0.39025002099617
LCP2	1.44652195677249e-05	-0.286190850971466	0.164	0.31	0.487391108114924
CALR	1.48744472199111e-05	-0.286625563425971	0.369	0.548	0.501179624627684
ARRB2	1.5725882568955e-05	0.56124977002406	0.3	0.209	0.529867887278371
S100A11	1.62507974205172e-05	0.589346790612815	0.676	0.69	0.547554368286908
BTG3	1.69211731053213e-05	-0.271479498805761	0.143	0.28	0.570142006610696
CELF1	1.96656903400081e-05	-0.287945129406111	0.14	0.272	0.662615770316232
NASP	2.00429642791267e-05	-0.291792231687921	0.13	0.26	0.675327638420894
DGKZ	2.10270459276033e-05	-0.274576954086762	0.14	0.269	0.708485285484665
SAFB2	2.25911917041826e-05	-0.284659128041041	0.171	0.313	0.761187613280729
PABPC1	2.29056835025266e-05	0.338036118497027	0.799	0.817	0.771784099934131
LRRFIP1	2.40632845759505e-05	-0.261044311822034	0.352	0.538	0.810788310502076
SAMD9	2.43557022135715e-05	-0.366507696716313	0.184	0.325	0.820641030384079
ARHGAP9	2.54539516294311e-05	-0.278397967000092	0.15	0.289	0.857645446202053
CD53	2.74552303922773e-05	-0.26931475144395	0.539	0.702	0.925076532837392
GABPB1	2.77172941037208e-05	-0.283973054334841	0.27	0.422	0.93390650753077
PCF11	2.88681493713338e-05	-0.263347951432913	0.157	0.291	0.972683424917721
ZC3H13	3.09565157394168e-05	-0.290192836599293	0.191	0.336	1
IRF2	3.42213898599587e-05	-0.280383038110664	0.133	0.262	1
ATP1B3	3.43316783414698e-05	-0.327093554828388	0.167	0.301	1
CIR1	5.00616427563513e-05	-0.325556745754464	0.147	0.269	1
DEK	5.0144055999063e-05	-0.267690872654752	0.314	0.491	1
ATF4	5.25106385690562e-05	-0.292157099038226	0.246	0.398	1
SRSF7	6.94758165205434e-05	-0.536508666589779	0.502	0.639	1
HSP90AA1	7.50069611935706e-05	-0.899487706522716	0.782	0.849	1
SELM	7.57987754630544e-05	-0.323293471868438	0.147	0.271	1
ITM2B	7.96662829007643e-05	0.319490026969189	0.857	0.92	1
AP3S1	8.18204792548155e-05	-0.270570147772257	0.195	0.334	1
MAPK1	8.26584444539385e-05	-0.27957809850345	0.133	0.254	1
GPR65	8.4365730899649e-05	0.561681409890957	0.314	0.231	1
RSBN1	9.26550197534673e-05	-0.329739043177893	0.147	0.264	1
KLRB1	0.000100261811934884	0.709111269220033	0.471	0.395	1
CNDP2	0.000111341955097454	-0.2520022515243	0.15	0.275	1
TRBC1	0.000123840060441715	-0.299913953529428	0.41	0.597	1
SERF2	0.000140371278680149	0.295276728942248	0.904	0.929	1
ANKRD36	0.000146503536540012	-0.297995882517702	0.167	0.286	1
RPL22	0.00016382540958362	0.254332406667582	0.867	0.93	1
RBBP4	0.000163835875821951	-0.314466691120403	0.157	0.277	1
EIF3E	0.000198776215650083	0.397055641687347	0.611	0.614	1
TMEM123	0.000211871137542817	0.46901113729327	0.317	0.242	1
DDIT4	0.000215290326776259	0.841487319374011	0.621	0.658	1
TAGAP	0.000248430887661433	-0.30955093377507	0.143	0.256	1
TMEM59	0.000276299184688329	0.445339360282826	0.543	0.536	1
M6PR	0.000290266262626283	0.469989605538229	0.341	0.265	1
DNAJB6	0.000294425520604453	-0.374841102102688	0.29	0.433	1
GPSM3	0.000323215021000714	0.492355122918563	0.58	0.553	1
IRF1	0.000323723203940557	-0.263588618786931	0.242	0.375	1
TMEM14C	0.00032752578216229	0.333416302078117	0.273	0.197	1
TAGLN2	0.000415067222258604	0.470259641170947	0.505	0.485	1
TBCB	0.000418294427432973	0.45423199169196	0.345	0.282	1
NOSIP	0.000439428173621784	0.556446880846573	0.273	0.207	1
CLIC1	0.000465585547076421	0.312797496896331	0.737	0.792	1
USP16	0.000531667935395975	-0.275978463005972	0.181	0.298	1
CALM1	0.000715270270302172	0.447603627518208	0.73	0.753	1
CLU	0.000740816618927707	0.347623673548613	0.253	0.424	1
YBX1	0.000929663185790403	0.357502326370575	0.683	0.729	1
KLRD1	0.00100617884749044	-0.659061992106324	0.164	0.253	1
SEC62	0.00103723344752489	0.449318730738992	0.471	0.428	1
GPX1	0.00105522875946809	0.250193266504718	0.41	0.606	1
SAMSN1	0.00113820439088506	0.74278509630369	0.399	0.364	1
SNX3	0.00114007260039859	0.361422808732036	0.44	0.406	1
PFDN5	0.00118643765124898	0.258242940096486	0.84	0.897	1
DAD1	0.00142307011240106	0.44564001784565	0.485	0.465	1
BTG2	0.00156869773978515	-0.297029382362483	0.253	0.373	1
HOPX	0.0017980345519208	0.605824950346342	0.311	0.235	1
HSP90AB1	0.00191949972622276	-0.419662489417028	0.666	0.769	1
PPP1R18	0.00222277256452549	0.397242511592668	0.427	0.388	1
MRPS34	0.00242762090755631	0.362421761140913	0.28	0.221	1
RAC1	0.00250727917182292	0.461977267102062	0.464	0.446	1
PIM1	0.00289630157026808	0.499276808412905	0.29	0.241	1
GRN	0.00295842446228333	0.303179082633734	0.164	0.272	1
IL32	0.00316689950014888	0.446565537615279	0.672	0.802	1
PTGES3	0.00327813462224989	0.34335305210027	0.519	0.5	1
COX6A1	0.00385188382251712	0.34521220727085	0.59	0.616	1
SRP9	0.00394300820354044	0.461499715605456	0.416	0.387	1
PSMA7	0.00408974267256237	0.34784973859984	0.608	0.634	1
UQCRH	0.00417079413283706	0.357368687494131	0.526	0.517	1
PCNP	0.00430282501724996	0.37914906161725	0.392	0.364	1
ABRACL	0.00440151086400347	0.437757078588742	0.468	0.451	1
CD99	0.00480730328436129	0.372235426509442	0.672	0.667	1
LAMTOR4	0.00484091176177544	0.331245232831731	0.515	0.512	1
OST4	0.0048515230170409	0.259673736553521	0.771	0.841	1
DHRS7	0.00556244376010896	0.461032190949422	0.369	0.338	1
APRT	0.00567623260855012	0.37686834742377	0.546	0.559	1
NCF1	0.00572381366170916	0.461893204341558	0.283	0.232	1
ATP6V1F	0.00610313587491854	0.478936706482161	0.386	0.377	1
BCAP31	0.00633097129629545	0.400736492345141	0.365	0.333	1
ANAPC11	0.00726860625906931	0.585900019631012	0.341	0.305	1
YWHAH	0.00760944505209471	0.724576313909297	0.321	0.289	1
USMG5	0.00765219269371264	0.347756833705689	0.587	0.59	1
PRKAR1A	0.00772773802365761	0.46481438779996	0.365	0.346	1
OSTC	0.00774015572542417	0.476586821747241	0.334	0.297	1
YWHAQ	0.0080645900675789	0.322041199926213	0.427	0.402	1
ARPC3	0.00839986487859841	0.271673605283885	0.686	0.752	1
DYNLT1	0.00869644539025213	0.478517145154757	0.372	0.333	1
FTH1	0.00906217045206732	0.908045842336008	0.925	0.978	1
C19orf60	0.0100545885510304	0.348293609641836	0.389	0.357	1
APOC1	0.0105857740718003	1.14735255121492	0.235	0.35	1
C11orf31	0.011193169639831	0.43394756857965	0.464	0.468	1
RTFDC1	0.012549316788329	0.347883415423835	0.273	0.228	1
TPI1	0.0132378102954004	0.263234367531491	0.648	0.687	1
LITAF	0.0139096802030735	0.361242927359045	0.403	0.372	1
NDUFA4	0.0150896804728512	0.27665073791093	0.628	0.675	1
SEP15	0.0160187716940892	0.340934947298602	0.413	0.399	1
SEC61G	0.0163968064147486	0.387472977723079	0.451	0.45	1
RPS4Y1	0.0167541373302951	0.253238358294037	0.7	0.768	1
ATP5F1	0.0218399845949009	0.436712230301564	0.338	0.318	1
COMMD6	0.0219893954148206	0.258014237481091	0.706	0.749	1
SRSF2	0.0232558680097936	0.445855496777552	0.495	0.496	1
TMBIM6	0.023335614403622	0.2788018392841	0.631	0.678	1
H3F3B	0.0236168273997462	0.329556487853046	0.911	0.934	1
FAM96B	0.0240974860296609	0.451055620504113	0.341	0.319	1
HSPA8	0.024160540222232	-0.31626050333317	0.679	0.792	1
ARPC5	0.0245865340684877	0.309035160351016	0.526	0.537	1
C4orf48	0.0246194521267707	0.350903924392625	0.307	0.273	1
CORO1A	0.0248648537755372	0.2958741318178	0.713	0.821	1
TNFAIP8	0.027416906589223	0.414708062875163	0.348	0.326	1
NDUFB2	0.0291007130677692	0.368621289997451	0.471	0.474	1
SNRPG	0.0300680855261859	0.393616470405793	0.392	0.375	1
MZT2B	0.0301806999060099	0.400750802318586	0.423	0.421	1
SSR4	0.030869597641077	0.292919018323146	0.625	0.674	1
PSMA1	0.034501081734316	0.356697092427485	0.382	0.365	1
RGS2	0.0348863473223278	0.472762806761541	0.338	0.475	1
MRPL33	0.0365061955117624	0.359832120880684	0.382	0.369	1
MINOS1	0.0366563024219534	0.452046585637178	0.413	0.418	1
SELK	0.0370159140529406	0.484625098003155	0.399	0.407	1
GNB2	0.0374937189474545	0.353419705858669	0.297	0.273	1
FKBP2	0.0383564761157558	0.477044937746314	0.266	0.235	1
COX7A2	0.0419912893425389	0.289522814303341	0.594	0.661	1
UBE2D3	0.0456829175490217	0.279820050181406	0.546	0.61	1
POLR2L	0.0472240019655242	0.36656225574521	0.488	0.505	1
CREM	0.0540802136571184	0.531776114519919	0.311	0.279	1
ACTR3	0.0543066179233058	0.279919162585704	0.491	0.521	1
FCER1G	0.0553988400108204	1.05470186884591	0.328	0.336	1
MBP	0.0564296236776869	0.346562821745953	0.259	0.222	1
CMTM6	0.0625050553908686	0.331439402175678	0.283	0.256	1
SFT2D1	0.0626384358499755	0.418201260250487	0.276	0.251	1
RGS10	0.0652322043617631	0.447219921047939	0.382	0.382	1
RAD23A	0.0668714448207379	0.346926187675364	0.28	0.253	1
CHCHD2	0.0669352124636631	0.270056161946491	0.689	0.741	1
LDHB	0.0678865344202596	0.26802737013998	0.532	0.562	1
FKBP11	0.0693166551427244	0.366717223708443	0.28	0.245	1
XBP1	0.0694981107689835	0.447846359472123	0.314	0.301	1
PRELID1	0.0715966561565883	0.371198143740552	0.365	0.365	1
LGALS1	0.0783092717785573	0.390437402710428	0.631	0.644	1
PSAP	0.0797039725693578	0.367721120669372	0.471	0.631	1
NDUFC2	0.0807787559721997	0.35485963875079	0.355	0.346	1
MRPS6	0.081590438904664	0.3015531160523	0.273	0.254	1
ATP6V0B	0.0841101922508511	0.491889821033886	0.3	0.289	1
ATP6AP2	0.0855221335465643	0.369942542537362	0.345	0.343	1
NOP10	0.0867042452263759	0.465471209794869	0.389	0.402	1
LAT	0.088731554644628	0.358997814548362	0.355	0.347	1
JTB	0.0932934667460884	0.36749600365037	0.386	0.402	1
LEPROTL1	0.0985204190891083	0.388116664629745	0.399	0.414	1
CCDC107	0.0992155985461945	0.385703559442581	0.266	0.252	1
COTL1	0.100865275484119	0.323088440914301	0.532	0.538	1
GZMM	0.100966067851421	0.414093621563384	0.321	0.312	1
CCDC85B	0.112352242284548	0.334465632556331	0.331	0.332	1
RP11-347P5.1	0.113937019676371	0.609255040568427	0.304	0.292	1
OCIAD2	0.116317317021396	0.313196797127684	0.345	0.348	1
SERP1	0.121742514347432	0.253093954703823	0.515	0.572	1
VDAC2	0.127830916971398	0.302885006694092	0.324	0.319	1
LSM7	0.131538221128215	0.336594896858083	0.355	0.353	1
CMTM3	0.139114410427338	0.251005799208929	0.256	0.233	1
TMEM14B	0.141513860266486	0.354479095499478	0.29	0.279	1
SELT	0.143230108163669	0.342371304927147	0.375	0.39	1
RANBP1	0.145501947799437	0.31980292914689	0.3	0.293	1
BRK1	0.151759819498051	0.270266959243187	0.481	0.514	1
GIMAP7	0.168773664995624	0.394282903567606	0.471	0.501	1
EIF3M	0.169333794733544	0.31021370315639	0.328	0.343	1
LINC01420	0.174017617576046	0.315487439910461	0.263	0.251	1
LYAR	0.180965783682824	0.263391877873796	0.191	0.253	1
PLP2	0.224555396337082	0.271672021708981	0.461	0.484	1
SPCS2	0.224900535695738	0.288443026923893	0.416	0.449	1
CD69	0.224946039841075	-0.330276538533882	0.488	0.555	1
H2AFZ	0.228351305597098	0.304641750658182	0.389	0.412	1
PEBP1	0.23606505240939	0.276441811290536	0.433	0.468	1
SLC2A3	0.24977497411723	0.495879483209054	0.294	0.299	1
MYEOV2	0.265223381007066	0.357304955057053	0.423	0.459	1
KRT10	0.269561814864672	0.299521405824633	0.324	0.336	1
ARF1	0.278701028263655	0.263513010256517	0.447	0.495	1
POLR2E	0.28072558054142	0.255396426694027	0.28	0.277	1
PPP1CA	0.295010580110059	0.294049713637529	0.41	0.436	1
PHYKPL	0.299099124848917	0.428862317410639	0.259	0.261	1
SNRPB2	0.307020394551598	0.270650886549824	0.334	0.353	1
CD164	0.307139566711316	0.325892335479276	0.413	0.459	1
SEPT2	0.309675816270195	0.337288540385869	0.348	0.375	1
NPC2	0.315715798781452	0.680589940440786	0.352	0.436	1
RARRES3	0.325125840859434	0.305401968886887	0.539	0.608	1
C4orf3	0.343003734753209	0.259502402501485	0.502	0.579	1
SVIP	0.345654720652629	0.30211057452644	0.276	0.282	1
NDUFB3	0.346357946097356	0.32359957198992	0.263	0.268	1
BANF1	0.352461744430743	0.266144367025491	0.297	0.314	1
POMP	0.359057227420438	0.273327954429311	0.382	0.402	1
RSL24D1	0.360122788134627	0.327629228966569	0.345	0.368	1
UXT	0.369700540148203	0.273354608864959	0.399	0.432	1
TSPO	0.372696019635198	0.295995328271941	0.478	0.528	1
LSM3	0.37868496240219	0.264650197351785	0.249	0.256	1
COPS6	0.379628586585333	0.295350892445198	0.273	0.273	1
LAPTM4A	0.409355148325613	0.870834642499228	0.283	0.319	1
NAA38	0.42546817243597	0.325627587473101	0.283	0.298	1
UBE2B	0.42845004337439	0.44420584797831	0.28	0.301	1
SNU13	0.436880502564208	0.281866199918375	0.386	0.433	1
GLUL	0.447496844056046	1.05443578406509	0.246	0.318	1
GNG5	0.458535414866955	0.252724106979571	0.392	0.416	1
RWDD1	0.465810535567502	0.283333519481254	0.311	0.324	1
HMGN3	0.491988638592534	0.335408844478038	0.29	0.307	1
NDUFA11	0.497635443796028	0.288779136372138	0.416	0.454	1
DDX18	0.505917225425208	0.258374069777968	0.307	0.328	1
RORA	0.507302789316291	0.400540087807437	0.321	0.337	1
H2AFV	0.517767230896856	0.282470049454977	0.352	0.371	1
COX17	0.533968027874294	0.280424418442378	0.345	0.366	1
DUT	0.545903429431588	0.266503003147812	0.283	0.296	1
AURKAIP1	0.551865782037051	0.281210744768319	0.249	0.265	1
LAMTOR5	0.553400452956241	0.263959071777468	0.345	0.375	1
RAB5C	0.573171104176368	0.264854097314163	0.259	0.279	1
PRDX6	0.580805239454667	0.347925414647835	0.334	0.376	1
CBX3	0.586590376410314	0.327121999846239	0.42	0.457	1
AP2M1	0.641391324479152	0.26752811421628	0.321	0.358	1
PPT1	0.673326846038728	0.336301873166869	0.266	0.294	1
AP2S1	0.713150775607214	0.268867862455927	0.29	0.344	1
RABAC1	0.76810132998977	0.292576842934884	0.358	0.409	1
PSMB6	0.804076996797376	0.262547915645053	0.256	0.283	1
FTL	0.83807585843911	0.385182947113151	0.911	0.967	1
ARL4C	0.844247153937027	0.425180426723214	0.283	0.321	1
RHOG	0.865257183305347	0.259498548810937	0.28	0.317	1
EIF1B	0.880854488999424	0.327211576939518	0.259	0.294	1
LCK	0.896353850110523	0.286124433396503	0.43	0.531	1
TYROBP	0.936960297917842	0.657315600437699	0.372	0.472	1
UBE2N	0.958941635504816	0.269410183297387	0.253	0.285	1
HAX1	0.967353766933594	0.272726632664029	0.232	0.256	1
