# Supplementary material for: The Identification of a Tumor Infiltration CD8+ T-Cell Gene Signature That Can Potentially Improve the Prognosis and Prediction of Immunization Responses in Papillary Renal Cell Carcinoma
Source: Front Oncol. 2021 Nov 10;11:757641. doi: 10.3389/fonc.2021.757641 (PMC8631402; doi:10.3389/fonc.2021.757641)
Supplement: Supplementary Data Sheet 3 — Supporting data for Figure 6A . [file DataSheet_3.csv]

	OS	OS.time	RiskScore	riskgroup
TCGA-2K-A9WE-01A	0	214	3.42548064295239	high
TCGA-2Z-A9J1-01A	0	2298	0.112384222265409	low
TCGA-2Z-A9J2-01A	0	1795	0.70923909526413	low
TCGA-2Z-A9J3-01A	1	1771	0.753612257884032	low
TCGA-2Z-A9J5-01A	0	3050	0.421844494696956	low
TCGA-2Z-A9J6-01A	0	1731	0.521401129590423	low
TCGA-2Z-A9J7-01A	1	139	2.26520273758943	high
TCGA-2Z-A9J8-01A	0	2790	1.83509461491685	high
TCGA-2Z-A9J9-01A	0	2294	2.22170092397247	high
TCGA-2Z-A9JD-01A	0	1060	1.72021858197261	high
TCGA-2Z-A9JE-01A	0	1728	0.705324279509263	low
TCGA-2Z-A9JG-01A	0	1662	0.739627732988658	low
TCGA-2Z-A9JI-01A	0	1567	14.9998088390009	high
TCGA-2Z-A9JJ-01A	0	1213	3.84433152238403	high
TCGA-2Z-A9JK-01A	0	1186	2.90248517156192	high
TCGA-2Z-A9JL-01A	0	1006	0.434453548566245	low
TCGA-2Z-A9JM-01A	0	934	0.832804721330597	low
TCGA-2Z-A9JN-01A	0	740	0.588116339986071	low
TCGA-2Z-A9JO-01A	0	949	0.782660195336252	low
TCGA-2Z-A9JP-01A	0	893	0.612481863953815	low
TCGA-2Z-A9JQ-01A	0	778	0.0538652973664914	low
TCGA-2Z-A9JR-01A	0	161	0.45473613843548	low
TCGA-2Z-A9JS-01A	1	492	0.307103283008453	low
TCGA-2Z-A9JT-01A	0	684	0.111018251465295	low
TCGA-4A-A93W-01A	0	4	1.34700985657431	high
TCGA-4A-A93X-01A	0	390	3.45934715136257	high
TCGA-4A-A93Y-01A	0	352	5.02662302225865	high
TCGA-5P-A9JU-01A	0	373	5.77483413275209	high
TCGA-5P-A9JV-01A	0	2043	1.0352396134443	high
TCGA-5P-A9JW-01A	0	3241	0.692101928277643	low
TCGA-5P-A9JY-01A	1	1508	0.294342666815454	low
TCGA-5P-A9JZ-01A	0	2744	0.375916290686838	low
TCGA-5P-A9K0-01A	0	677	0.385939914147577	low
TCGA-5P-A9K2-01A	0	2392	0.0546735114706116	low
TCGA-5P-A9K3-01A	1	471	17.4836839337266	high
TCGA-5P-A9K4-01A	0	2184	0.576365195212686	low
TCGA-5P-A9K6-01A	0	1914	0.43857551146636	low
TCGA-5P-A9K8-01A	0	1309	2.11428816278825	high
TCGA-5P-A9K9-01A	1	589	16.4981231142272	high
TCGA-5P-A9KA-01A	0	395	1.12310749997646	high
TCGA-5P-A9KC-01A	0	377	5.32863977830771	high
TCGA-5P-A9KE-01A	0	824	0.34454561027235	low
TCGA-5P-A9KF-01A	0	845	0.171860945952853	low
TCGA-5P-A9KH-01A	0	2051	0.334633107790449	low
TCGA-A4-7286-01A	0	554	1.3769919899499	high
TCGA-A4-7287-01A	1	597	7.64824736786011	high
TCGA-A4-7288-01A	0	1857	1.02156518879409	high
TCGA-A4-7583-01A	0	3	0.303705242480931	low
TCGA-A4-7584-01A	0	650	0.288948920050903	low
TCGA-A4-7585-01A	1	1070	1.3068255281845	high
TCGA-A4-7732-01A	0	582	0.896385054808231	low
TCGA-A4-7734-01A	0	27	1.00660369299911	high
TCGA-A4-7828-01A	0	238	5.55017089380515	high
TCGA-A4-7915-01A	0	7	13.1849005389518	high
TCGA-A4-7996-01A	0	506	0.621144586564663	low
TCGA-A4-7997-01A	0	927	0.680408351198258	low
TCGA-A4-8098-01A	0	896	4.18188153394251	high
TCGA-A4-8310-01A	0	780	0.758422477037237	low
TCGA-A4-8311-01A	0	729	0.223494781620687	low
TCGA-A4-8312-01A	0	708	0.617423504314395	low
TCGA-A4-8515-01A	0	709	0.378712120426789	low
TCGA-A4-8516-01A	0	23	0.583941291967732	low
TCGA-A4-8517-01A	0	597	0.553035860114061	low
TCGA-A4-8518-01A	0	600	0.980418558932876	high
TCGA-A4-8630-01A	0	436	0.397285640759907	low
TCGA-A4-A48D-01A	0	379	0.479735108473761	low
TCGA-A4-A4ZT-01A	0	516	0.493530513926906	low
TCGA-A4-A4ZT-11A	0	516	0.633116364597101	low
TCGA-A4-A57E-01A	1	258	4.39018550174713	high
TCGA-A4-A57E-11A	1	258	1.2895985085657	high
TCGA-A4-A5DU-01A	0	496	0.59871052124458	low
TCGA-A4-A5XZ-01A	0	479	1.17052827799864	high
TCGA-A4-A5Y0-01A	0	252	1.45986027066265	high
TCGA-A4-A5Y1-01A	1	395	11.1286748160844	high
TCGA-A4-A6HP-01A	0	379	0.450487363089371	low
TCGA-AL-3466-01A	1	293	95.8198954751139	high
TCGA-AL-3467-01A	0	2135	1.92999205266518	high
TCGA-AL-3468-01A	1	2331	1.17973107912316	high
TCGA-AL-3471-01A	1	1500	0.46531059767926	low
TCGA-AL-3472-01A	0	2029	0.37662004709809	low
TCGA-AL-3473-01A	0	1906	1.29983953365624	high
TCGA-AL-7173-01A	0	2060	1.53035440040687	high
TCGA-AL-A5DJ-01A	1	1498	9.82850814281713	high
TCGA-AT-A5NU-01A	0	67	0.121364361818371	low
TCGA-B1-5398-01A	0	1251	0.605054221592157	low
TCGA-B1-7332-01A	0	1141	3.32660933851053	high
TCGA-B1-A47M-01A	0	659	0.164940752504428	low
TCGA-B1-A47N-01A	0	1110	0.170474775646654	low
TCGA-B1-A47O-01A	0	842	2.67700762372176	high
TCGA-B1-A654-01A	0	616	0.268355844218887	low
TCGA-B1-A655-01A	0	510	0.960232723079363	high
TCGA-B1-A656-01A	0	618	2.71428419190323	high
TCGA-B1-A657-01A	0	641	0.367756443230107	low
TCGA-B3-3925-01A	0	1029	1.15081714784932	high
TCGA-B3-3926-01A	0	883	0.908140143535881	low
TCGA-B3-4103-01A	0	930	0.138813427191654	low
TCGA-B3-4104-01A	0	1049	2.52131183667023	high
TCGA-B3-8121-01A	0	379	1.22566654420006	high
TCGA-B3-A6W5-01A	0	309	0.42947567061339	low
TCGA-B9-4113-01A	1	1536	1.64334972412518	high
TCGA-B9-4115-01A	0	803	1.48828438723749	high
TCGA-B9-4115-11A	0	803	2.02180766768663	high
TCGA-B9-4116-01A	0	627	3.77807566838995	high
TCGA-B9-4117-01A	0	14	2.69529315589541	high
TCGA-B9-4617-01A	0	35	0.942934430745288	high
TCGA-B9-5155-01A	0	665	0.277884287028103	low
TCGA-B9-5156-01A	0	1338	1.28951237654347	high
TCGA-B9-7268-01A	0	671	0.47877378291902	low
TCGA-B9-A44B-01A	0	361	0.0702399848225506	low
TCGA-B9-A5W7-01A	0	585	0.482532301883229	low
TCGA-B9-A5W8-01A	0	524	0.604396086216422	low
TCGA-B9-A5W9-01A	0	5	0.952562555406809	high
TCGA-B9-A69E-01A	0	452	1.22220761701004	high
TCGA-B9-A8YH-01A	0	532	0.907624477582295	low
TCGA-B9-A8YI-01A	0	374	3.69210693619058	high
TCGA-BQ-5875-01A	0	2639	0.349904226904285	low
TCGA-BQ-5875-11A	0	2639	1.14164491936655	high
TCGA-BQ-5876-01A	0	586	2.44497484873728	high
TCGA-BQ-5877-01A	1	270	4.79130827475694	high
TCGA-BQ-5877-11A	1	270	1.90171921592018	high
TCGA-BQ-5878-01A	0	1938	1.37524431856824	high
TCGA-BQ-5878-11A	0	1938	1.16469778033017	high
TCGA-BQ-5879-01A	1	697	17.8336055442894	high
TCGA-BQ-5879-11A	1	697	1.04780289086266	high
TCGA-BQ-5880-01A	1	1314	1.49096646245738	high
TCGA-BQ-5881-01A	0	1454	1.01799934782309	high
TCGA-BQ-5882-01A	1	658	5.61367944767982	high
TCGA-BQ-5882-11A	1	658	1.40147801820757	high
TCGA-BQ-5883-01A	0	1242	0.992233058326808	high
TCGA-BQ-5884-01A	0	792	2.15352933232901	high
TCGA-BQ-5884-11A	0	792	1.16847612609403	high
TCGA-BQ-5885-01A	0	921	5.23157639299316	high
TCGA-BQ-5886-01A	0	792	0.800427128178629	low
TCGA-BQ-5887-01A	0	771	3.32400330657247	high
TCGA-BQ-5887-11A	0	771	2.03599987291294	high
TCGA-BQ-5888-01A	0	403	0.140883935309355	low
TCGA-BQ-5888-11A	0	403	0.650397537121015	low
TCGA-BQ-5889-01A	1	329	2.53147539059121	high
TCGA-BQ-5890-01A	0	233	2.31961365140993	high
TCGA-BQ-5890-11A	0	233	2.08445078539205	high
TCGA-BQ-5891-01A	0	29	3.47906486127362	high
TCGA-BQ-5891-11A	0	29	1.73227729071231	high
TCGA-BQ-5892-01A	0	364	5.23417131305631	high
TCGA-BQ-5893-01A	1	241	122.244596148019	high
TCGA-BQ-5894-01A	0	84	6.68892213709539	high
TCGA-BQ-5894-11A	0	84	1.89362514043656	high
TCGA-BQ-7044-01A	0	3760	1.5375298486702	high
TCGA-BQ-7044-11A	0	3760	1.80182723517585	high
TCGA-BQ-7045-01A	1	1468	0.684813665591169	low
TCGA-BQ-7045-11A	1	1468	1.30975792270147	high
TCGA-BQ-7046-01A	0	2948	0.342209354922985	low
TCGA-BQ-7046-11A	0	2948	0.888996905315121	low
TCGA-BQ-7048-01A	0	2839	0.467584001108189	low
TCGA-BQ-7049-01A	1	1364	2.22651851013178	high
TCGA-BQ-7050-01A	0	1864	1.06165209585808	high
TCGA-BQ-7051-01A	0	1533	0.464558403913887	low
TCGA-BQ-7051-11A	0	1533	1.16237331602607	high
TCGA-BQ-7053-01A	0	1516	0.969968048089153	high
TCGA-BQ-7055-01A	0	799	1.80727833534663	high
TCGA-BQ-7055-11A	0	799	1.23243843318688	high
TCGA-BQ-7056-01A	0	612	1.52538421587151	high
TCGA-BQ-7058-01A	1	343	3.52847209692101	high
TCGA-BQ-7059-01A	0	232	4.40997846556724	high
TCGA-BQ-7059-11A	0	232	0.598699008122739	low
TCGA-BQ-7060-01A	0	214	0.286606444152353	low
TCGA-BQ-7061-01A	0	218	1.3066266177604	high
TCGA-BQ-7061-11A	0	218	0.526128703456511	low
TCGA-BQ-7062-01A	0	116	0.583918369093384	low
TCGA-DW-5560-01A	0	1486	0.214728856738244	low
TCGA-DW-5561-01A	0	414	1.23759245704403	high
TCGA-DW-7834-01A	0	3950	0.732322869374639	low
TCGA-DW-7836-01A	0	1093	0.812594969160879	low
TCGA-DW-7837-01A	0	1142	1.49710427292325	high
TCGA-DW-7838-01A	0	744	1.86617305925628	high
TCGA-DW-7839-01A	0	419	1.46075634592338	high
TCGA-DW-7840-01A	0	114	1.20593360305496	high
TCGA-DW-7841-01A	0	445	1.35351896984667	high
TCGA-DW-7842-01A	0	92	1.24427791275663	high
TCGA-DW-7963-01B	0	1240	0.511005600945416	low
TCGA-DZ-6131-11A	0	2429	1.77178961255895	high
TCGA-DZ-6132-01A	0	2460	2.49030814292962	high
TCGA-DZ-6132-11A	0	2460	1.11371871154513	high
TCGA-DZ-6133-01A	1	1557	0.283524056886232	low
TCGA-DZ-6133-11A	1	1557	0.843836298238323	low
TCGA-DZ-6134-01A	0	1856	0.795499207700658	low
TCGA-DZ-6134-11A	0	1856	1.40598067858609	high
TCGA-DZ-6135-01A	0	2269	0.793662669943378	low
TCGA-EV-5901-01A	0	1040	0.874858540212775	low
TCGA-EV-5902-01A	0	578	0.501553828849643	low
TCGA-EV-5903-01A	0	757	0.796488869405656	low
TCGA-F9-A4JJ-01A	1	325	38.2412723563692	high
TCGA-F9-A7Q0-01A	0	398	0.823926775366248	low
TCGA-F9-A7VF-01A	0	73	0.0853062544429519	low
TCGA-F9-A8NY-01A	0	36	9.78260106922205	high
TCGA-F9-A97G-01A	0	13	6.0391135035601	high
TCGA-G7-6789-01A	1	122	9.6737558836199	high
TCGA-G7-6790-01A	0	1575	0.862173678181849	low
TCGA-G7-6792-01A	0	2765	1.28652518631022	high
TCGA-G7-6793-01A	1	336	10.3155579063313	high
TCGA-G7-6795-01A	0	1194	0.113404008790331	low
TCGA-G7-6796-01A	0	2173	0.549154434463279	low
TCGA-G7-6797-01A	0	765	0.565255397439154	low
TCGA-G7-7501-01A	1	624	8.58196274171609	high
TCGA-G7-7502-01A	0	786	1.16286912802333	high
TCGA-G7-A4TM-01A	0	768	0.608448682591756	low
TCGA-G7-A8LB-01A	0	547	0.045979355756768	low
TCGA-G7-A8LC-01A	0	702	0.702944961122969	low
TCGA-G7-A8LD-01A	1	514	68.0419222031214	high
TCGA-G7-A8LE-01A	0	2453	1.72649600772369	high
TCGA-GL-6846-01A	0	5925	0.494453322345333	low
TCGA-GL-6846-11A	0	5925	1.02091809541657	high
TCGA-GL-7773-01A	0	393	5.02288909193549	high
TCGA-GL-7966-01A	0	112	11.7766172617203	high
TCGA-GL-7966-11A	0	112	0.996671523144633	high
TCGA-GL-8500-01A	0	841	0.200188737901244	low
TCGA-GL-A4EM-01A	0	32	0.883083579913429	low
TCGA-GL-A59R-01A	0	378	0.687602551152804	low
TCGA-GL-A59R-11A	0	378	0.598410799342802	low
TCGA-GL-A59T-01A	0	546	0.509178158988742	low
TCGA-GL-A9DC-01A	0	392	0.491620708732944	low
TCGA-GL-A9DD-01A	0	341	1.35285685658355	high
TCGA-GL-A9DE-01A	0	496	1.60617953100066	high
TCGA-GL-A9DE-11A	0	496	0.387193231564328	low
TCGA-HE-7129-01A	0	2492	0.328990823623938	low
TCGA-HE-7130-01A	0	1770	1.36966807886682	high
TCGA-HE-A5NF-01A	0	2582	0.646834900017633	low
TCGA-HE-A5NH-01A	0	791	1.1138999292611	high
TCGA-HE-A5NI-01A	0	360	0.35876483754524	low
TCGA-HE-A5NJ-01A	0	1726	0.295729778494089	low
TCGA-HE-A5NK-01A	0	2228	1.91370225293577	high
TCGA-HE-A5NL-01A	0	767	0.762710929582911	low
TCGA-IA-A40U-01A	0	511	0.425799200144578	low
TCGA-IA-A40X-01A	0	608	0.782956247972633	low
TCGA-IA-A40Y-01A	0	62	13.9849428202725	high
TCGA-IA-A83S-01A	1	2609	0.688305439487522	low
TCGA-IA-A83T-01A	1	2684	3.5731797936908	high
TCGA-IA-A83V-01A	1	2941	1.06923735030884	high
TCGA-IA-A83W-01A	1	2043	1.05494178423875	high
TCGA-IZ-8195-01A	0	677	0.741543598728866	low
TCGA-IZ-8196-01A	0	649	0.833833273190792	low
TCGA-IZ-A6M8-01A	0	497	0.300301541122967	low
TCGA-IZ-A6M9-01A	0	376	0.108837786302955	low
TCGA-J7-6720-01A	0	388	1.76175281278812	high
TCGA-J7-8537-01A	1	321	20.9948594743497	high
TCGA-J7-A8I2-01A	0	307	0.416111605141427	low
TCGA-KV-A6GD-01A	0	560	1.6248993428217	high
TCGA-KV-A6GE-01A	0	885	0.377827491855913	low
TCGA-KV-A74V-01A	0	347	0.689253576161084	low
TCGA-MH-A55W-01A	0	1043	0.572081531989953	low
TCGA-MH-A55Z-01A	0	845	0.751655004747277	low
TCGA-MH-A560-01A	0	924	0.175647049735195	low
TCGA-MH-A561-01A	0	841	1.15140633445835	high
TCGA-MH-A562-01A	0	616	0.379853486733517	low
TCGA-MH-A854-01A	0	536	0.275736104066877	low
TCGA-MH-A855-01A	0	369	1.54835736366454	high
TCGA-MH-A856-01A	0	947	1.02971728693324	high
TCGA-MH-A857-01A	0	890	0.38490047542807	low
TCGA-O9-A75Z-01A	0	471	0.822550593759501	low
TCGA-P4-A5E6-01A	0	3035	0.195369188806492	low
TCGA-P4-A5E7-01A	0	2649	0.40025017943149	low
TCGA-P4-A5E8-01A	1	1306	3.95609177478076	high
TCGA-P4-A5E8-11A	1	1306	1.18835835060317	high
TCGA-P4-A5EA-01A	1	201	8.49251080896467	high
TCGA-P4-A5EB-01A	0	2477	0.54034461212099	low
TCGA-P4-A5ED-01A	0	2816	0.121689909907151	low
TCGA-P4-A5ED-11A	0	2816	1.28490689949436	high
TCGA-P4-AAVK-01A	0	1590	0.254352959477676	low
TCGA-P4-AAVL-01A	1	487	3.03122005039054	high
TCGA-P4-AAVM-01A	0	1539	0.372892664284606	low
TCGA-P4-AAVO-01A	0	2400	1.07027376872762	high
TCGA-PJ-A5Z8-01A	0	600	0.998568383883151	high
TCGA-PJ-A5Z9-01A	0	540	0.252243406780319	low
TCGA-Q2-A5QZ-01A	0	428	0.463911336087262	low
TCGA-SX-A71R-01A	0	1457	0.0647567769872783	low
TCGA-SX-A71S-01A	0	1504	1.06703859840028	high
TCGA-SX-A71U-01A	0	1357	0.322445666662663	low
TCGA-SX-A71V-01A	0	876	0.662354599811545	low
TCGA-SX-A71W-01A	0	1076	0.47053639485613	low
TCGA-SX-A7SL-01A	0	823	0.183309591282605	low
TCGA-SX-A7SM-01A	1	363	7.27333716048348	high
TCGA-SX-A7SN-01A	0	578	0.614219132273046	low
TCGA-SX-A7SO-01A	0	1257	3.97403211313946	high
TCGA-SX-A7SP-01A	1	496	1.16981666692033	high
TCGA-SX-A7SQ-01A	0	1266	0.596497385627542	low
TCGA-SX-A7SR-01A	0	805	0.37134367009789	low
TCGA-SX-A7SS-01A	0	1615	0.120582990759373	low
TCGA-SX-A7SU-01A	0	1331	0.256079675320614	low
TCGA-UN-AAZ9-01A	0	548	1.23561486680936	high
TCGA-UZ-A9PJ-01A	1	797	1.94679091600787	high
TCGA-UZ-A9PK-01A	0	3571	0.410049916738853	low
TCGA-UZ-A9PL-01A	0	3152	0.322215565834979	low
TCGA-UZ-A9PM-01A	0	3811	0.938898742565964	high
TCGA-UZ-A9PN-01A	1	1136	1.80565690349807	high
TCGA-UZ-A9PO-01A	0	1911	0.746030472045392	low
TCGA-UZ-A9PP-01A	0	3010	0.693021146911164	low
TCGA-UZ-A9PQ-01A	1	2624	0.722211552436584	low
TCGA-UZ-A9PR-01A	0	2191	1.06768415257488	high
TCGA-UZ-A9PS-01A	0	2167	0.646320184431568	low
TCGA-UZ-A9PS-05A	0	2167	1.8885240548992	high
TCGA-UZ-A9PU-01A	1	933	0.597584277473228	low
TCGA-UZ-A9PV-01A	0	1444	0.174772564140608	low
TCGA-UZ-A9PX-01A	0	1981	0.444349254272554	low
TCGA-UZ-A9PZ-01A	0	657	0.148926806051234	low
TCGA-UZ-A9Q0-01A	0	3368	0.124750403469124	low
TCGA-UZ-A9Q1-01A	0	730	0.63115215815979	low
TCGA-V9-A7HT-01A	0	965	1.17147589165536	high
TCGA-WN-A9G9-01A	0	791	4.80486750761846	high
TCGA-WN-AB4C-01A	0	1188	2.82208399804745	high
TCGA-Y8-A894-01A	0	567	0.921064760692524	high
TCGA-Y8-A895-01A	0	484	0.26771757784059	low
TCGA-Y8-A896-01A	0	567	0.917685874023708	low
TCGA-Y8-A897-01A	0	549	0.681534217627525	low
TCGA-Y8-A898-01A	0	475	0.735399976377014	low
TCGA-Y8-A8RY-01A	0	769	1.71511433047153	high
TCGA-Y8-A8RY-11A	0	769	0.560264109221299	low
TCGA-Y8-A8RZ-01A	0	205	5.65089418421751	high
TCGA-Y8-A8S0-01A	0	183	0.405225217437059	low
TCGA-Y8-A8S1-01A	0	404	2.73951668426816	high
