# Supplementary material for: The Identification of a Tumor Infiltration CD8+ T-Cell Gene Signature That Can Potentially Improve the Prognosis and Prediction of Immunization Responses in Papillary Renal Cell Carcinoma
Source: Front Oncol. 2021 Nov 10;11:757641. doi: 10.3389/fonc.2021.757641 (PMC8631402; doi:10.3389/fonc.2021.757641)
Supplement: Supplementary Data Sheet 5 — Supporting data for Figures 7A, B . [file DataSheet_5.csv]

	sample	OS	time	age	sex	status	clinicalstage	pathologicstage	pathologict	sample.y	RiskScore
1	TCGA-2K-A9WE	0	214	1	1	1	'--	Stage II	T2b	TCGA-2K-A9WE	2.27113077983004
2	TCGA-2Z-A9J1	0	2298	2	1	1	Stage I	Stage I	T1a	TCGA-2Z-A9J1	0.130935421937389
3	TCGA-2Z-A9J2	0	1795	2	2	1	Stage I	Stage I	T1a	TCGA-2Z-A9J2	0.449418577667484
4	TCGA-2Z-A9J3	1	1771	2	1	2	Stage II	Stage II	T2	TCGA-2Z-A9J3	0.794193827881929
5	TCGA-2Z-A9J5	0	3050	2	1	1	Stage II	Stage II	T2	TCGA-2Z-A9J5	0.309819559288261
6	TCGA-2Z-A9J6	0	1731	1	1	1	Stage I	Stage I	T1a	TCGA-2Z-A9J6	0.516574410833924
7	TCGA-2Z-A9J7	1	139	2	1	2	Stage IV	Stage IV	T2	TCGA-2Z-A9J7	0.468400170318219
8	TCGA-2Z-A9J8	0	2790	1	1	1	Stage I	Stage I	T1b	TCGA-2Z-A9J8	2.45995211322829
9	TCGA-2Z-A9J9	0	2294	2	1	1	Stage I	Stage I	T1a	TCGA-2Z-A9J9	2.51825746184702
10	TCGA-2Z-A9JD	0	1060	2	1	1	Stage I	Stage I	T1a	TCGA-2Z-A9JD	0.93709117679026
11	TCGA-2Z-A9JE	0	1728	1	1	1	Stage I	Stage I	T1a	TCGA-2Z-A9JE	0.409757010209075
12	TCGA-2Z-A9JG	0	1662	2	1	1	Stage I	Stage I	T1a	TCGA-2Z-A9JG	0.580055460458498
13	TCGA-2Z-A9JI	0	1567	1	1	1	Stage I	Stage III	T3a	TCGA-2Z-A9JI	21.8569430258377
14	TCGA-2Z-A9JJ	0	1213	2	2	1	Stage I	Stage I	T1a	TCGA-2Z-A9JJ	4.43987545346671
15	TCGA-2Z-A9JK	0	1186	1	1	1	Stage III	Stage III	T3a	TCGA-2Z-A9JK	2.53359734520444
16	TCGA-2Z-A9JL	0	1006	1	1	1	Stage I	Stage I	T1a	TCGA-2Z-A9JL	0.490412609348753
17	TCGA-2Z-A9JM	0	934	1	1	1	Stage I	Stage I	T1a	TCGA-2Z-A9JM	0.863947777353153
18	TCGA-2Z-A9JN	0	740	1	2	1	Stage I	Stage I	T1a	TCGA-2Z-A9JN	0.918627892027052
19	TCGA-2Z-A9JO	0	949	1	2	1	Stage I	Stage I	T1b	TCGA-2Z-A9JO	0.448868935896818
20	TCGA-2Z-A9JP	0	893	2	1	1	Stage I	Stage I	T1a	TCGA-2Z-A9JP	0.45068578600146
21	TCGA-2Z-A9JQ	0	778	2	1	1	Stage I	Stage I	T1a	TCGA-2Z-A9JQ	0.0805782612734004
22	TCGA-2Z-A9JR	0	161	1	1	1	Stage I	Stage I	T1a	TCGA-2Z-A9JR	0.409952293083077
23	TCGA-2Z-A9JS	1	492	2	1	2	Stage I	Stage I	T1a	TCGA-2Z-A9JS	0.314850152773552
24	TCGA-2Z-A9JT	0	684	2	1	1	Stage I	Stage I	T1a	TCGA-2Z-A9JT	0.0876987680133093
25	TCGA-4A-A93W	0	4	2	2	1	Stage I	Stage I	T1a	TCGA-4A-A93W	1.63524883660277
26	TCGA-4A-A93X	0	390	1	1	1	Stage IV	Stage IV	T3a	TCGA-4A-A93X	1.50859259337586
27	TCGA-4A-A93Y	0	352	2	2	1	Stage II	Stage II	T2b	TCGA-4A-A93Y	4.10818293921046
28	TCGA-5P-A9JU	0	373	2	1	1	'--	Stage III	T3a	TCGA-5P-A9JU	4.41501749531247
29	TCGA-5P-A9JV	0	2043	1	1	1	'--	'--	T1a	TCGA-5P-A9JV	0.746413155123834
30	TCGA-5P-A9JW	0	3241	2	1	1	'--	'--	T1a	TCGA-5P-A9JW	0.54465029350212
31	TCGA-5P-A9JY	1	1508	2	1	2	'--	'--	T2	TCGA-5P-A9JY	0.332405192582629
32	TCGA-5P-A9JZ	0	2744	1	2	1	'--	'--	T1b	TCGA-5P-A9JZ	0.234958838868689
33	TCGA-5P-A9K0	0	677	2	1	1	'--	'--	T1a	TCGA-5P-A9K0	0.149763263045579
34	TCGA-5P-A9K2	0	2392	2	1	1	'--	'--	T1b	TCGA-5P-A9K2	0.170177743777841
35	TCGA-5P-A9K3	1	471	1	1	2	'--	'--	T2	TCGA-5P-A9K3	26.6194504798328
36	TCGA-5P-A9K4	0	2184	1	1	1	'--	'--	T1b	TCGA-5P-A9K4	0.552031119313744
37	TCGA-5P-A9K6	0	1914	2	1	1	'--	'--	T1a	TCGA-5P-A9K6	0.249530938059102
38	TCGA-5P-A9K8	0	1309	1	2	1	'--	'--	T3a	TCGA-5P-A9K8	1.17807010850006
39	TCGA-5P-A9K9	1	589	1	2	2	'--	'--	T3a	TCGA-5P-A9K9	5.8824202689658
40	TCGA-5P-A9KA	0	395	2	1	1	'--	'--	T1a	TCGA-5P-A9KA	1.49096183675796
41	TCGA-5P-A9KC	0	377	1	2	1	'--	'--	T1b	TCGA-5P-A9KC	4.37474919238797
42	TCGA-5P-A9KE	0	824	2	1	1	Stage I	'--	T1b	TCGA-5P-A9KE	0.28990644422453
43	TCGA-5P-A9KF	0	845	1	1	1	Stage I	'--	T1a	TCGA-5P-A9KF	0.24994060281625
44	TCGA-5P-A9KH	0	2051	2	1	1	'--	'--	T1a	TCGA-5P-A9KH	1.07583356071822
45	TCGA-A4-7286	0	554	1	1	1	Stage I	'--	T3a	TCGA-A4-7286	1.18401846956095
46	TCGA-A4-7287	1	597	2	2	2	Stage I	Stage I	T1	TCGA-A4-7287	10.5946244431533
47	TCGA-A4-7288	0	1857	2	2	1	Stage I	'--	T1a	TCGA-A4-7288	0.51876372525059
48	TCGA-A4-7583	0	3	1	1	1	Stage I	Stage I	T1	TCGA-A4-7583	0.478547101522771
49	TCGA-A4-7584	0	650	1	1	1	Stage I	Stage I	T1a	TCGA-A4-7584	0.280591982342049
50	TCGA-A4-7585	1	1070	2	1	2	Stage I	Stage III	T3a	TCGA-A4-7585	1.20238673396463
51	TCGA-A4-7732	0	582	1	1	1	Stage II	'--	T2a	TCGA-A4-7732	0.994271703693923
52	TCGA-A4-7734	0	27	1	2	1	Stage I	Stage I	T1a	TCGA-A4-7734	1.84633547115949
53	TCGA-A4-7828	0	238	2	2	1	Stage I	Stage I	T1a	TCGA-A4-7828	27.2665074521359
54	TCGA-A4-7915	0	7	1	2	1	Stage II	Stage II	T2b	TCGA-A4-7915	7.55360252378652
55	TCGA-A4-7996	0	506	2	2	1	Stage I	Stage I	T1a	TCGA-A4-7996	0.544398198291489
56	TCGA-A4-7997	0	927	2	1	1	Stage I	Stage I	T1b	TCGA-A4-7997	0.787923417929665
57	TCGA-A4-8098	0	896	2	1	1	Stage I	Stage I	T1a	TCGA-A4-8098	2.14912391788156
58	TCGA-A4-8310	0	780	1	1	1	Stage I	Stage III	T3a	TCGA-A4-8310	0.411492000040337
59	TCGA-A4-8311	0	729	1	1	1	Stage I	Stage I	T1a	TCGA-A4-8311	0.315085556803336
60	TCGA-A4-8312	0	708	1	1	1	Stage I	Stage I	T1	TCGA-A4-8312	0.649894187491021
61	TCGA-A4-8515	0	709	1	1	1	Stage I	Stage I	T1a	TCGA-A4-8515	0.521947348863276
62	TCGA-A4-8516	0	23	2	1	1	Stage I	Stage III	T3a	TCGA-A4-8516	0.335071686539267
63	TCGA-A4-8517	0	597	2	1	1	Stage I	Stage I	T1a	TCGA-A4-8517	0.335525087684641
64	TCGA-A4-8518	0	600	1	1	1	Stage I	Stage I	T1a	TCGA-A4-8518	1.14923663084468
65	TCGA-A4-8630	0	436	1	2	1	Stage I	Stage I	T1b	TCGA-A4-8630	0.544520336490003
66	TCGA-A4-A48D	0	379	2	1	1	Stage I	Stage I	T1b	TCGA-A4-A48D	0.480576765323398
67	TCGA-A4-A4ZT	0	516	2	2	1	Stage II	Stage I	T1b	TCGA-A4-A4ZT	0.34465935322293
68	TCGA-A4-A57E	1	258	1	1	2	Stage IV	Stage IV	T2a	TCGA-A4-A57E	0.838563320998483
69	TCGA-A4-A5DU	0	496	1	2	1	Stage I	Stage I	T1a	TCGA-A4-A5DU	0.556568892985528
70	TCGA-A4-A5XZ	0	479	2	2	1	Stage II	Stage II	T2a	TCGA-A4-A5XZ	1.09850277187418
71	TCGA-A4-A5Y0	0	252	2	2	1	Stage I	Stage I	T1b	TCGA-A4-A5Y0	1.0950439470645
72	TCGA-A4-A5Y1	1	395	2	1	2	Stage III	Stage III	T1b	TCGA-A4-A5Y1	9.28895575026395
73	TCGA-A4-A6HP	0	379	2	1	1	Stage I	Stage I	T1a	TCGA-A4-A6HP	0.366101185267178
74	TCGA-AL-3466	1	293	1	1	2	Stage IV	Stage IV	T3b	TCGA-AL-3466	39.4852644845856
75	TCGA-AL-3467	0	2135	1	2	1	Stage I	'--	T1b	TCGA-AL-3467	2.11803227459658
76	TCGA-AL-3468	1	2331	2	1	2	Stage I	Stage II	T2	TCGA-AL-3468	0.620312381308867
77	TCGA-AL-3471	1	1500	2	1	2	Stage I	Stage I	T1b	TCGA-AL-3471	1.20558227834699
78	TCGA-AL-3472	0	2029	1	1	1	Stage II	'--	T2	TCGA-AL-3472	1.03170443457531
79	TCGA-AL-3473	0	1906	1	1	1	Stage II	Stage II	T2	TCGA-AL-3473	3.39471839059054
80	TCGA-AL-7173	0	2060	2	2	1	Stage IV	Stage IV	T3	TCGA-AL-7173	1.45979251964964
81	TCGA-AL-A5DJ	1	1498	1	2	2	Stage I	Stage III	T3a	TCGA-AL-A5DJ	13.9177244017266
82	TCGA-AT-A5NU	0	67	2	1	1	'--	Stage I	T1a	TCGA-AT-A5NU	0.0685820761421235
83	TCGA-B1-5398	0	1251	2	1	1	Stage II	Stage III	T3b	TCGA-B1-5398	0.700857621792515
84	TCGA-B1-7332	0	1141	1	2	1	'--	Stage II	T2a	TCGA-B1-7332	3.87342116251877
85	TCGA-B1-A47M	0	659	2	1	1	'--	Stage III	T3a	TCGA-B1-A47M	0.168654470285047
86	TCGA-B1-A47N	0	1110	2	1	1	Stage I	Stage I	T1a	TCGA-B1-A47N	0.376760721440583
87	TCGA-B1-A47O	0	842	1	2	1	Stage I	Stage I	T1b	TCGA-B1-A47O	1.85186247884117
88	TCGA-B1-A654	0	616	1	2	1	'--	Stage I	T1a	TCGA-B1-A654	0.315729439691434
89	TCGA-B1-A655	0	510	2	2	1	'--	Stage I	T1a	TCGA-B1-A655	1.04316330923238
90	TCGA-B1-A656	0	618	2	1	1	'--	Stage I	T1a	TCGA-B1-A656	2.10004195920331
91	TCGA-B1-A657	0	641	1	1	1	'--	Stage I	T1b	TCGA-B1-A657	0.465184716357251
92	TCGA-B3-3925	0	1029	1	1	1	'--	Stage III	T3a	TCGA-B3-3925	2.15072477475916
93	TCGA-B3-3926	0	883	1	2	1	'--	Stage I	T1	TCGA-B3-3926	1.56964320882129
94	TCGA-B3-4103	0	930	1	1	1	'--	Stage I	T1a	TCGA-B3-4103	0.193434383723103
95	TCGA-B3-4104	0	1049	2	1	1	'--	Stage II	T2	TCGA-B3-4104	0.993359774847277
96	TCGA-B3-8121	0	379	1	2	1	'--	Stage I	T1	TCGA-B3-8121	1.27236795712692
97	TCGA-B3-A6W5	0	309	1	1	1	'--	Stage I	T1	TCGA-B3-A6W5	0.436957902972139
98	TCGA-B9-4113	1	1536	2	1	2	Stage I	Stage I	T1	TCGA-B9-4113	1.50239652687785
99	TCGA-B9-4115	0	803	1	1	1	Stage I	Stage I	T1a	TCGA-B9-4115	2.42788206529162
100	TCGA-B9-4116	0	627	2	2	1	Stage II	'--	T2a	TCGA-B9-4116	4.2877984418392
101	TCGA-B9-4117	0	14	1	2	1	Stage II	'--	T2	TCGA-B9-4117	3.69165970845017
102	TCGA-B9-4617	0	35	1	1	1	Stage I	'--	T1a	TCGA-B9-4617	0.649952395306829
103	TCGA-B9-5155	0	665	2	1	1	Stage III	Stage III	T3a	TCGA-B9-5155	0.304865778695166
104	TCGA-B9-5156	0	1338	1	1	1	Stage I	'--	T1a	TCGA-B9-5156	1.35763921890343
105	TCGA-B9-7268	0	671	1	1	1	Stage I	Stage II	T2	TCGA-B9-7268	0.415613976272724
106	TCGA-B9-A44B	0	361	2	1	1	Stage III	Stage III	T3b	TCGA-B9-A44B	0.141534006825202
107	TCGA-B9-A5W7	0	585	1	1	1	Stage I	Stage I	T1a	TCGA-B9-A5W7	0.431247244029141
108	TCGA-B9-A5W8	0	524	1	1	1	Stage II	Stage II	T2b	TCGA-B9-A5W8	0.823783154868158
109	TCGA-B9-A5W9	0	5	1	1	1	Stage I	Stage I	T1b	TCGA-B9-A5W9	0.85001735768169
110	TCGA-B9-A69E	0	452	2	1	1	Stage II	Stage III	T3a	TCGA-B9-A69E	0.963038677375006
111	TCGA-B9-A8YH	0	532	1	1	1	Stage I	Stage I	T1a	TCGA-B9-A8YH	0.969331745964721
112	TCGA-B9-A8YI	0	374	2	1	1	Stage I	Stage I	T1b	TCGA-B9-A8YI	2.29664416598699
113	TCGA-BQ-5875	0	2639	2	2	1	Stage II	Stage III	T3a	TCGA-BQ-5875	0.279305010804556
114	TCGA-BQ-5876	0	586	2	1	1	Stage I	Stage I	T1a	TCGA-BQ-5876	1.74817179945204
115	TCGA-BQ-5877	1	270	1	1	2	Stage IV	Stage IV	T3a	TCGA-BQ-5877	4.15855607222259
116	TCGA-BQ-5878	0	1938	2	2	1	Stage III	Stage III	T3a	TCGA-BQ-5878	1.35122544935416
117	TCGA-BQ-5879	1	697	1	2	2	Stage III	Stage III	T3b	TCGA-BQ-5879	26.4421750693253
118	TCGA-BQ-5880	1	1314	2	1	2	Stage III	Stage III	T3a	TCGA-BQ-5880	1.69004464697845
119	TCGA-BQ-5881	0	1454	2	1	1	Stage I	Stage I	T1a	TCGA-BQ-5881	0.62116751427221
120	TCGA-BQ-5882	1	658	1	1	2	Stage III	Stage III	T3b	TCGA-BQ-5882	8.20975686631834
121	TCGA-BQ-5883	0	1242	2	2	1	Stage I	Stage I	T1a	TCGA-BQ-5883	1.77282757274707
122	TCGA-BQ-5884	0	792	1	2	1	Stage I	Stage I	T1a	TCGA-BQ-5884	2.01772777377028
123	TCGA-BQ-5885	0	921	2	1	1	Stage II	Stage III	T3	TCGA-BQ-5885	4.476056994254
124	TCGA-BQ-5886	0	792	2	1	1	'--	Stage III	T3a	TCGA-BQ-5886	0.705004537794593
125	TCGA-BQ-5887	0	771	1	1	1	Stage III	Stage III	T3a	TCGA-BQ-5887	4.277252607408
126	TCGA-BQ-5888	0	403	2	2	1	Stage I	Stage I	T1a	TCGA-BQ-5888	0.148264654804346
127	TCGA-BQ-5889	1	329	2	1	2	Stage III	Stage IV	T3b	TCGA-BQ-5889	3.22332001540745
128	TCGA-BQ-5890	0	233	2	1	1	Stage III	Stage III	T3a	TCGA-BQ-5890	1.38057529059278
129	TCGA-BQ-5891	0	29	1	2	1	Stage III	Stage III	T3b	TCGA-BQ-5891	2.60358957783342
130	TCGA-BQ-5892	0	364	1	1	1	Stage I	Stage I	T1b	TCGA-BQ-5892	7.19597399498152
131	TCGA-BQ-5893	1	241	2	1	2	Stage IV	Stage IV	T3a	TCGA-BQ-5893	32.5819194282732
132	TCGA-BQ-5894	0	84	1	1	1	Stage III	Stage IV	T3b	TCGA-BQ-5894	4.39640927602621
133	TCGA-BQ-7044	0	3760	2	1	1	Stage III	Stage III	T3a	TCGA-BQ-7044	2.57041456882811
134	TCGA-BQ-7045	1	1468	2	1	2	Stage I	Stage I	T1b	TCGA-BQ-7045	0.954087565345365
135	TCGA-BQ-7046	0	2948	2	1	1	Stage I	Stage I	T1a	TCGA-BQ-7046	0.372847736062499
136	TCGA-BQ-7048	0	2839	2	1	1	Stage III	Stage III	T3a	TCGA-BQ-7048	0.366112430138259
137	TCGA-BQ-7049	1	1364	1	2	2	Stage I	Stage I	T1a	TCGA-BQ-7049	4.19698567586446
138	TCGA-BQ-7050	0	1864	1	2	1	Stage I	Stage I	T1a	TCGA-BQ-7050	1.02024572723722
139	TCGA-BQ-7051	0	1533	2	1	1	Stage II	Stage II	T2	TCGA-BQ-7051	0.450175410937369
140	TCGA-BQ-7053	0	1516	1	2	1	Stage III	Stage III	T3	TCGA-BQ-7053	0.785673949636566
141	TCGA-BQ-7055	0	799	2	1	1	Stage I	Stage I	T1a	TCGA-BQ-7055	3.8212088723132
142	TCGA-BQ-7056	0	612	2	2	1	'--	Stage III	T3b	TCGA-BQ-7056	1.17623742022462
143	TCGA-BQ-7058	1	343	2	1	2	Stage III	Stage III	T3	TCGA-BQ-7058	2.49908353452069
144	TCGA-BQ-7059	0	232	2	1	1	Stage I	Stage I	T1b	TCGA-BQ-7059	3.74926062763947
145	TCGA-BQ-7060	0	214	1	1	1	Stage I	Stage I	T1a	TCGA-BQ-7060	0.320422331230675
146	TCGA-BQ-7061	0	218	2	2	1	Stage I	Stage I	T1b	TCGA-BQ-7061	1.75278187787207
147	TCGA-BQ-7062	0	116	2	1	1	Stage I	Stage I	T1a	TCGA-BQ-7062	0.562855018394804
148	TCGA-DW-5560	0	1486	1	2	1	Stage I	Stage I	T1b	TCGA-DW-5560	0.450650224344844
149	TCGA-DW-5561	0	414	1	1	1	Stage I	Stage I	T1a	TCGA-DW-5561	0.890099206225856
150	TCGA-DW-7834	0	3950	1	1	1	Stage I	Stage I	T1	TCGA-DW-7834	0.614063626227623
151	TCGA-DW-7836	0	1093	1	1	1	Stage I	Stage I	T1a	TCGA-DW-7836	0.67848878362511
152	TCGA-DW-7837	0	1142	1	1	1	Stage I	Stage I	T1b	TCGA-DW-7837	1.3635689155436
153	TCGA-DW-7838	0	744	2	1	1	Stage I	Stage I	T1b	TCGA-DW-7838	1.89094922545896
154	TCGA-DW-7839	0	419	1	2	1	Stage I	Stage I	T1b	TCGA-DW-7839	1.11415472606181
155	TCGA-DW-7840	0	114	1	1	1	Stage I	Stage I	T1b	TCGA-DW-7840	1.61501705490018
156	TCGA-DW-7841	0	445	2	1	1	Stage I	Stage I	T1b	TCGA-DW-7841	1.3354444397526
157	TCGA-DW-7842	0	92	1	1	1	Stage I	Stage I	T1a	TCGA-DW-7842	1.258911055034
158	TCGA-DZ-6132	0	2460	2	1	1	'--	Stage I	T1a	TCGA-DZ-6132	2.27948058814469
159	TCGA-DZ-6133	1	1557	2	2	2	'--	Stage I	T1a	TCGA-DZ-6133	0.363613661003217
160	TCGA-DZ-6134	0	1856	2	1	1	'--	Stage I	T1a	TCGA-DZ-6134	0.864209494028807
161	TCGA-DZ-6135	0	2269	1	1	1	'--	Stage I	T1a	TCGA-DZ-6135	1.81102303645309
162	TCGA-EV-5901	0	1040	1	2	1	Stage I	Stage I	T1	TCGA-EV-5901	1.97711265647717
163	TCGA-EV-5902	0	578	1	1	1	Stage I	Stage I	T1	TCGA-EV-5902	0.378514468872001
164	TCGA-EV-5903	0	757	1	1	1	Stage I	Stage I	T1a	TCGA-EV-5903	1.01332248310291
165	TCGA-F9-A4JJ	1	325	1	2	2	Stage III	Stage III	T3a	TCGA-F9-A4JJ	23.3091125741094
166	TCGA-F9-A7Q0	0	398	1	2	1	Stage I	Stage I	T1b	TCGA-F9-A7Q0	1.96564363143016
167	TCGA-F9-A7VF	0	73	2	2	1	Stage I	Stage I	T1a	TCGA-F9-A7VF	0.134190697764592
168	TCGA-F9-A8NY	0	36	1	2	1	Stage IV	Stage IV	T4	TCGA-F9-A8NY	4.00829729899052
169	TCGA-F9-A97G	0	13	2	1	1	Stage III	Stage III	T3	TCGA-F9-A97G	5.57962874689743
170	TCGA-G7-6789	1	122	1	2	2	'--	Stage IV	T3a	TCGA-G7-6789	62.6781825729063
171	TCGA-G7-6790	0	1575	1	1	1	Stage I	Stage I	T1a	TCGA-G7-6790	0.849895743020216
172	TCGA-G7-6792	0	2765	1	1	1	Stage I	Stage I	T1b	TCGA-G7-6792	1.76812069814804
173	TCGA-G7-6793	1	336	1	2	2	Stage IV	Stage IV	T3a	TCGA-G7-6793	9.6867966936796
174	TCGA-G7-6795	0	1194	1	1	1	Stage I	Stage I	T1a	TCGA-G7-6795	0.357385916090227
175	TCGA-G7-6796	0	2173	1	1	1	Stage I	Stage I	T1a	TCGA-G7-6796	0.600757493748755
176	TCGA-G7-6797	0	765	1	1	1	Stage III	Stage III	T1a	TCGA-G7-6797	0.799180559300406
177	TCGA-G7-7501	1	624	1	2	2	Stage III	Stage III	T3a	TCGA-G7-7501	7.26925462910187
178	TCGA-G7-7502	0	786	2	1	1	Stage I	Stage I	T1b	TCGA-G7-7502	0.891264055416808
179	TCGA-G7-A4TM	0	768	1	1	1	Stage I	Stage I	T1a	TCGA-G7-A4TM	0.587150965717962
180	TCGA-G7-A8LB	0	547	2	1	1	'--	Stage IV	T2a	TCGA-G7-A8LB	0.127896110166905
181	TCGA-G7-A8LC	0	702	2	1	1	Stage I	Stage I	T1a	TCGA-G7-A8LC	0.946029865271472
182	TCGA-G7-A8LD	1	514	2	1	2	'--	Stage III	T3a	TCGA-G7-A8LD	23.46259575777
183	TCGA-G7-A8LE	0	2453	2	1	1	'--	Stage I	T1a	TCGA-G7-A8LE	2.65433504861252
184	TCGA-GL-6846	0	5925	1	1	1	'--	Stage IV	T4	TCGA-GL-6846	0.591803158651007
185	TCGA-GL-7773	0	393	2	1	1	'--	Stage I	T1a	TCGA-GL-7773	7.19015413808049
186	TCGA-GL-7966	0	112	1	2	1	'--	Stage III	T3	TCGA-GL-7966	10.1811386082281
187	TCGA-GL-8500	0	841	2	1	1	'--	Stage I	T1b	TCGA-GL-8500	0.214664267588257
188	TCGA-GL-A4EM	0	32	2	1	1	'--	Stage I	T1b	TCGA-GL-A4EM	0.846035875416011
189	TCGA-GL-A59R	0	378	2	1	1	Stage III	Stage III	T3c	TCGA-GL-A59R	0.458319130720344
190	TCGA-GL-A59T	0	546	1	1	1	'--	Stage I	T1b	TCGA-GL-A59T	0.344058475979765
191	TCGA-GL-A9DC	0	392	2	2	1	'--	Stage I	T1b	TCGA-GL-A9DC	0.503429561312521
192	TCGA-GL-A9DD	0	341	2	1	1	'--	Stage I	T1a	TCGA-GL-A9DD	1.31904026164113
193	TCGA-GL-A9DE	0	496	2	1	1	'--	Stage I	T1b	TCGA-GL-A9DE	0.952765585334903
196	TCGA-HE-A5NF	0	2582	1	1	1	'--	Stage I	T1a	TCGA-HE-A5NF	0.397968101738469
197	TCGA-HE-A5NH	0	791	2	1	1	'--	Stage I	T1a	TCGA-HE-A5NH	1.24134976969321
198	TCGA-HE-A5NI	0	360	2	1	1	'--	Stage I	T1a	TCGA-HE-A5NI	0.609304506899359
199	TCGA-HE-A5NJ	0	1726	1	1	1	'--	'--	T1b	TCGA-HE-A5NJ	0.369506349078145
200	TCGA-HE-A5NK	0	2228	2	1	1	'--	'--	T1b	TCGA-HE-A5NK	2.40165373748163
201	TCGA-HE-A5NL	0	767	1	1	1	'--	Stage I	T1a	TCGA-HE-A5NL	0.88237551133894
202	TCGA-IA-A40U	0	511	1	1	1	Stage III	Stage III	T3b	TCGA-IA-A40U	0.418021233047361
203	TCGA-IA-A40X	0	608	1	2	1	Stage I	Stage I	T1a	TCGA-IA-A40X	0.498910114798132
204	TCGA-IA-A40Y	0	62	1	2	1	Stage III	Stage III	T3a	TCGA-IA-A40Y	10.1102877326143
205	TCGA-IA-A83S	1	2609	2	1	2	'--	'--	TX	TCGA-IA-A83S	0.870253988165683
206	TCGA-IA-A83T	1	2684	2	1	2	'--	'--	TX	TCGA-IA-A83T	3.21053045221494
207	TCGA-IA-A83V	1	2941	2	1	2	Stage I	Stage I	T1b	TCGA-IA-A83V	1.00354052057971
208	TCGA-IA-A83W	1	2043	2	1	2	'--	Stage I	T1	TCGA-IA-A83W	3.24319797681659
209	TCGA-IZ-8195	0	677	2	1	1	Stage II	Stage II	T2a	TCGA-IZ-8195	0.6183221269576
210	TCGA-IZ-8196	0	649	1	1	1	Stage I	Stage I	T1a	TCGA-IZ-8196	0.834542489695857
211	TCGA-IZ-A6M8	0	497	2	1	1	Stage I	Stage I	T1a	TCGA-IZ-A6M8	0.185595153514534
212	TCGA-IZ-A6M9	0	376	2	1	1	Stage I	Stage I	T1a	TCGA-IZ-A6M9	0.13686952447541
213	TCGA-J7-6720	0	388	1	1	1	'--	Stage I	T1	TCGA-J7-6720	1.79702669416756
214	TCGA-J7-8537	1	321	1	2	2	Stage III	Stage III	T3	TCGA-J7-8537	12.6198778092523
215	TCGA-J7-A8I2	0	307	2	1	1	Stage I	Stage I	T1b	TCGA-J7-A8I2	0.818857480209767
216	TCGA-KV-A6GD	0	560	2	1	1	Stage I	Stage I	T1b	TCGA-KV-A6GD	0.794400655993983
217	TCGA-KV-A6GE	0	885	2	1	1	Stage I	Stage I	T1a	TCGA-KV-A6GE	0.254318769293755
218	TCGA-KV-A74V	0	347	1	1	1	Stage I	Stage I	T1a	TCGA-KV-A74V	0.393938149820291
219	TCGA-MH-A55W	0	1043	1	1	1	Stage I	Stage I	T1b	TCGA-MH-A55W	0.558309456543013
220	TCGA-MH-A55Z	0	845	2	1	1	Stage I	Stage I	T1b	TCGA-MH-A55Z	0.677172691049392
221	TCGA-MH-A560	0	924	2	1	1	Stage I	Stage I	T1a	TCGA-MH-A560	0.0850121868918415
222	TCGA-MH-A561	0	841	2	1	1	Stage I	Stage I	T1a	TCGA-MH-A561	1.11037054091218
223	TCGA-MH-A562	0	616	1	1	1	Stage I	Stage I	T1a	TCGA-MH-A562	0.343302384163739
224	TCGA-MH-A854	0	536	2	2	1	Stage I	Stage I	T1b	TCGA-MH-A854	0.174567143721195
225	TCGA-MH-A855	0	369	1	2	1	Stage II	Stage II	T2b	TCGA-MH-A855	1.26292283276183
226	TCGA-MH-A856	0	947	1	1	1	Stage I	Stage I	T1a	TCGA-MH-A856	1.50033885946444
227	TCGA-MH-A857	0	890	2	1	1	Stage I	Stage I	T1a	TCGA-MH-A857	0.56545572616728
228	TCGA-O9-A75Z	0	471	1	1	1	'--	Stage I	T1a	TCGA-O9-A75Z	1.31219319254336
229	TCGA-P4-A5E6	0	3035	2	1	1	Stage I	Stage III	T1b	TCGA-P4-A5E6	0.236229514742787
230	TCGA-P4-A5E7	0	2649	2	2	1	Stage I	Stage I	T1b	TCGA-P4-A5E7	0.424966126444692
231	TCGA-P4-A5E8	1	1306	1	1	2	Stage III	Stage III	T2a	TCGA-P4-A5E8	4.48570277027157
232	TCGA-P4-A5EA	1	201	1	2	2	Stage III	Stage III	T3a	TCGA-P4-A5EA	22.5075477343992
233	TCGA-P4-A5EB	0	2477	2	1	1	Stage I	Stage I	T1b	TCGA-P4-A5EB	0.632793454587882
234	TCGA-P4-A5ED	0	2816	1	1	1	Stage I	Stage I	T1a	TCGA-P4-A5ED	0.445286614785705
235	TCGA-P4-AAVK	0	1590	2	1	1	Stage III	Stage III	T3a	TCGA-P4-AAVK	0.166705583398129
236	TCGA-P4-AAVL	1	487	2	1	2	Stage III	Stage III	T3b	TCGA-P4-AAVL	6.13023241918679
237	TCGA-P4-AAVM	0	1539	2	1	1	Stage I	Stage I	T1a	TCGA-P4-AAVM	0.239159539287468
238	TCGA-P4-AAVO	0	2400	2	1	1	Stage I	Stage I	T1b	TCGA-P4-AAVO	0.806427424191017
239	TCGA-PJ-A5Z8	0	600	1	2	1	Stage I	Stage I	T1a	TCGA-PJ-A5Z8	1.4904964143778
240	TCGA-PJ-A5Z9	0	540	2	2	1	Stage I	Stage I	T1b	TCGA-PJ-A5Z9	0.18658360775915
241	TCGA-Q2-A5QZ	0	428	2	2	1	'--	Stage III	T3a	TCGA-Q2-A5QZ	0.634520973823032
242	TCGA-SX-A71R	0	1457	1	1	1	Stage I	Stage I	T1a	TCGA-SX-A71R	0.113111162910031
243	TCGA-SX-A71S	0	1504	2	2	1	Stage I	Stage I	T1	TCGA-SX-A71S	1.11977288162522
244	TCGA-SX-A71U	0	1357	1	1	1	Stage I	Stage I	T1a	TCGA-SX-A71U	0.428835139771312
245	TCGA-SX-A71V	0	876	2	1	1	Stage I	Stage I	T1	TCGA-SX-A71V	0.424371217323795
246	TCGA-SX-A71W	0	1076	2	1	1	Stage I	Stage I	T1b	TCGA-SX-A71W	0.359267466299666
247	TCGA-SX-A7SL	0	823	2	1	1	Stage I	Stage I	T1a	TCGA-SX-A7SL	0.131944677796356
248	TCGA-SX-A7SM	1	363	1	1	2	Stage IV	Stage IV	T3a	TCGA-SX-A7SM	2.8271334897339
249	TCGA-SX-A7SN	0	578	1	1	1	Stage I	Stage I	T1b	TCGA-SX-A7SN	0.734311137675945
250	TCGA-SX-A7SO	0	1257	2	1	1	Stage I	Stage I	T1b	TCGA-SX-A7SO	2.7221701623857
251	TCGA-SX-A7SP	1	496	2	2	2	Stage I	Stage I	T1b	TCGA-SX-A7SP	1.33207361720711
252	TCGA-SX-A7SQ	0	1266	1	1	1	Stage I	Stage I	T1	TCGA-SX-A7SQ	0.631779054662606
253	TCGA-SX-A7SR	0	805	2	1	1	Stage II	Stage II	T2a	TCGA-SX-A7SR	0.55527849800034
254	TCGA-SX-A7SS	0	1615	2	1	1	Stage I	Stage I	T1	TCGA-SX-A7SS	0.148788509986842
255	TCGA-SX-A7SU	0	1331	1	1	1	Stage I	Stage I	T1	TCGA-SX-A7SU	0.248513232909414
256	TCGA-UN-AAZ9	0	548	2	2	1	Stage I	Stage I	T1b	TCGA-UN-AAZ9	1.43669987620344
257	TCGA-UZ-A9PJ	1	797	2	1	2	'--	Stage I	T1a	TCGA-UZ-A9PJ	2.17040395270755
258	TCGA-UZ-A9PK	0	3571	2	1	1	'--	Stage I	T1	TCGA-UZ-A9PK	0.382981228877132
259	TCGA-UZ-A9PL	0	3152	1	1	1	'--	Stage II	T2	TCGA-UZ-A9PL	0.506160997394159
260	TCGA-UZ-A9PM	0	3811	2	1	1	'--	Stage II	T2	TCGA-UZ-A9PM	0.869457608117373
261	TCGA-UZ-A9PN	1	1136	1	1	2	'--	Stage III	T3	TCGA-UZ-A9PN	1.20270324149115
262	TCGA-UZ-A9PO	0	1911	2	1	1	'--	Stage I	T1a	TCGA-UZ-A9PO	0.557478298528521
263	TCGA-UZ-A9PP	0	3010	1	1	1	'--	Stage I	T1a	TCGA-UZ-A9PP	0.510506257295152
264	TCGA-UZ-A9PQ	1	2624	1	1	2	'--	Stage III	T2	TCGA-UZ-A9PQ	0.97224621302345
265	TCGA-UZ-A9PR	0	2191	2	1	1	'--	Stage I	T1b	TCGA-UZ-A9PR	0.790960177529641
266	TCGA-UZ-A9PS	0	2167	2	2	1	'--	Stage II	T2	TCGA-UZ-A9PS	0.63662106792196
267	TCGA-UZ-A9PU	1	933	2	1	2	'--	Stage I	T1b	TCGA-UZ-A9PU	0.574896568093025
268	TCGA-UZ-A9PV	0	1444	2	1	1	'--	Stage I	T1	TCGA-UZ-A9PV	0.15122376514722
269	TCGA-UZ-A9PX	0	1981	2	1	1	'--	Stage I	T1	TCGA-UZ-A9PX	0.289844225966597
270	TCGA-UZ-A9PZ	0	657	2	1	1	'--	Stage III	T3a	TCGA-UZ-A9PZ	0.20488626121152
271	TCGA-UZ-A9Q0	0	3368	1	1	1	'--	Stage I	T1	TCGA-UZ-A9Q0	0.397950827978725
272	TCGA-UZ-A9Q1	0	730	2	2	1	'--	Stage I	T1b	TCGA-UZ-A9Q1	0.87090521098205
273	TCGA-V9-A7HT	0	965	2	1	1	Stage II	Stage II	T2	TCGA-V9-A7HT	1.07783096475495
274	TCGA-WN-A9G9	0	791	1	1	1	Stage I	Stage I	T1b	TCGA-WN-A9G9	3.98670749643378
275	TCGA-WN-AB4C	0	1188	1	2	1	Stage I	Stage I	T1a	TCGA-WN-AB4C	1.85706132440955
276	TCGA-Y8-A894	0	567	1	2	1	'--	Stage I	T1a	TCGA-Y8-A894	0.677964482965629
277	TCGA-Y8-A895	0	484	2	1	1	'--	Stage I	T1b	TCGA-Y8-A895	0.504716466037574
278	TCGA-Y8-A896	0	567	2	1	1	'--	Stage III	T3a	TCGA-Y8-A896	1.38273036907115
279	TCGA-Y8-A897	0	549	2	2	1	'--	Stage I	T1a	TCGA-Y8-A897	0.645165522321348
280	TCGA-Y8-A898	0	475	2	1	1	'--	Stage I	T1a	TCGA-Y8-A898	0.488309896446412
281	TCGA-Y8-A8RY	0	769	2	1	1	'--	Stage I	T1b	TCGA-Y8-A8RY	1.52274997449151
282	TCGA-Y8-A8RZ	0	205	1	1	1	'--	Stage I	T1	TCGA-Y8-A8RZ	3.86351279446659
283	TCGA-Y8-A8S0	0	183	1	1	1	'--	Stage I	T1a	TCGA-Y8-A8S0	0.29708263933741
284	TCGA-Y8-A8S1	0	404	2	1	1	'--	Stage I	T1a	TCGA-Y8-A8S1	2.0824004168557
