# Supplementary material for: The Identification of a Tumor Infiltration CD8+ T-Cell Gene Signature That Can Potentially Improve the Prognosis and Prediction of Immunization Responses in Papillary Renal Cell Carcinoma
Source: Front Oncol. 2021 Nov 10;11:757641. doi: 10.3389/fonc.2021.757641 (PMC8631402; doi:10.3389/fonc.2021.757641)
Supplement: Supplementary Data Sheet 6 — Supporting data for type1 parRCC. [file DataSheet_6.csv]

	Sample.ID	Tumor.Type
4	TCGA-2Z-A9J6-01	Type 1
6	TCGA-2Z-A9J9-01	Type 1
8	TCGA-2Z-A9JE-01	Type 1
12	TCGA-2Z-A9JL-01	Type 1
13	TCGA-2Z-A9JM-01	Type 1
20	TCGA-5P-A9JY-01	Type 1
21	TCGA-5P-A9JZ-01	Type 1
22	TCGA-5P-A9K0-01	Type 1
24	TCGA-5P-A9K4-01	Type 1
25	TCGA-5P-A9K6-01	Type 1
26	TCGA-5P-A9K8-01	Type 1
27	TCGA-5P-A9KA-01	Type 1
28	TCGA-5P-A9KC-01	Type 1
30	TCGA-5P-A9KF-01	Type 1
32	TCGA-A4-7583-01	Type 1
33	TCGA-A4-7584-01	Type 1
35	TCGA-A4-7732-01	Type 1
36	TCGA-A4-7734-01	Type 1
37	TCGA-A4-7996-01	Type 1
38	TCGA-A4-7997-01	Type 1
39	TCGA-A4-8098-01	Type 1
40	TCGA-A4-8311-01	Type 1
41	TCGA-A4-8515-01	Type 1
42	TCGA-A4-8516-01	Type 1
45	TCGA-A4-A4ZT-01	Type 1
46	TCGA-A4-A5DU-01	Type 1
49	TCGA-A4-A772-01	Type 1
51	TCGA-AL-3468-01	Type 1
52	TCGA-AL-3471-01	Type 1
53	TCGA-AL-3472-01	Type 1
58	TCGA-B1-7332-01	Type 1
60	TCGA-B1-A47N-01	Type 1
62	TCGA-B1-A654-01	Type 1
65	TCGA-B1-A657-01	Type 1
66	TCGA-B9-4116-01	Type 1
70	TCGA-B9-A5W9-01	Type 1
72	TCGA-B9-A8YH-01	Type 1
85	TCGA-DW-5560-01	Type 1
86	TCGA-DW-5561-01	Type 1
87	TCGA-DW-7834-01	Type 1
88	TCGA-DW-7836-01	Type 1
89	TCGA-DW-7837-01	Type 1
90	TCGA-DW-7838-01	Type 1
91	TCGA-DW-7839-01	Type 1
92	TCGA-DW-7840-01	Type 1
93	TCGA-DW-7841-01	Type 1
94	TCGA-DW-7842-01	Type 1
95	TCGA-DW-7963-01	Type 1
97	TCGA-EV-5902-01	Type 1
100	TCGA-F9-A7VF-01	Type 1
104	TCGA-G7-6792-01	Type 1
107	TCGA-G7-A4TM-01	Type 1
109	TCGA-GL-6846-01	Type 1
110	TCGA-GL-7773-01	Type 1
114	TCGA-GL-A59R-01	Type 1
115	TCGA-GL-A59T-01	Type 1
116	TCGA-GL-A9DC-01	Type 1
117	TCGA-GL-A9DD-01	Type 1
121	TCGA-HE-7130-01	Type 1
122	TCGA-HE-A5NH-01	Type 1
124	TCGA-HE-A5NL-01	Type 1
125	TCGA-IZ-8196-01	Type 1
126	TCGA-J7-8537-01	Type 1
128	TCGA-KV-A6GE-01	Type 1
131	TCGA-MH-A561-01	Type 1
132	TCGA-MH-A854-01	Type 1
133	TCGA-MH-A855-01	Type 1
134	TCGA-MH-A856-01	Type 1
147	TCGA-SX-A71S-01	Type 1
148	TCGA-SX-A71W-01	Type 1
149	TCGA-SX-A7SL-01	Type 1
151	TCGA-SX-A7SP-01	Type 1
155	TCGA-Y8-A894-01	Type 1
156	TCGA-Y8-A895-01	Type 1
158	TCGA-Y8-A898-01	Type 1
159	TCGA-Y8-A8RY-01	Type 1
161	TCGA-Y8-A8S0-01	Type 1
